# Supplementary material for: Effect of providing gender equality information on students’ motivations to choose STEM
Source: PLoS One. 2021 Jun 23;16(6):e0252710. doi: 10.1371/journal.pone.0252710 (PMC8221466; doi:10.1371/journal.pone.0252710)
Supplement: S1 File — (XLSX) [file pone.0252710.s007.xlsx]

## Sheet: label_of_data
Label	Items in the questionnaire	Explanation	Responses	Label in the manuscript
id	-	Repondents' ID	-	-
gender_parents	What is your gender?	Gender of parents	1: Man 2: Woman	-
age_parents	How old are you?	Age of parents	-	-
gender_children	What is your gender?	Gender of children	1: Boy 2: Girl	-
group	-	Group the respondents were randomly assigned	1: Control Group (social media) 2: Treatment Group (occupations) 3: Treatment Group (occupation & society) 4: Treatment Group (occupations & math)	-
major	-	Major of parents who graduated from university or graduate university	0: Others 1: Science/agriculture/engineering/medicine	-
education	What is the highest level of education you have obtained?	Education of parents	0: Those who did not graduate from university or graduate university 1: Those who graduated from university or graduate university	-
quizzes_parent_post	-	Parents' answer to the quizzes corresponding to the text information in the post-phase	0: Incorrect answer to quiz corresponding to the information in post-phase 1: Correct answer to quiz corresponding to the information in post-phase	-
quizzes_children_post	-	Children's answer to the quizzes corresponding to the text information in the post-phase	0: Incorrect answer to quiz corresponding to the information in post-phase 1: Correct answer to quiz corresponding to the information in post-phase	-
Q1_children_pre	If you want to go to university, do you want to think positively about going on to mathematics, physics, engineering, or information science (science and technology)? For science and engineering majors, physics and chemistry are the most common subjects for science examinations.	Children's motivation to choose STEM in the pre-phase	1: Strongly disagree 2: Disagree 3: Neither agree nor disagree 4: Agree 5: Strongly agree	-
Q2_children_pre	Do you want to participate in STEM events for junior high school students and/or high school students?	Children's motivation to participate in "STEM-events" in the pre-phase	1: Disagree 2: Slightly disagree 3: Neither agree nor disagree 4: Slightly agree 5: Agree	-
Q4_children_pre	-	Children's SESRA-S score in the pre-phase	-	-
Q5_children_pre	Do you agree with the following sentences? "A university education is more important for men than women".	Children's non-stereotypical view of education in the pre-phase	1: Strongly agree 2: Agree 3: Neither agree nor disagree 4: Disagree 5: Strongly disagree	-
Q6_children_pre	Do you agree with the following sentences? "Women are not as good at mathematics as men by nature".	Children's non-tereotypical view of math skills in the pre-phase	1: Strongly agree 2: Agree 3: Neither agree nor disagree 4: Disagree 5: Strongly disagree	-
Q7_children_pre	Do you agree with the following sentences? "Women should be intellectual".	Children's non-tereotypical view of women's intellect in the pre phase	1: Strongly disagree 2: Disagree 3: Neither agree nor disagree 4: Agree 5: Strongly agree	-
Q8_children_pre	Do you think it is important to earn a salary for a continuing occupation, such as being a permanent employee?	Children's response to the occupations in the pre-phase	1: Strongly disagree 2: Disagree 3: Neither agree nor disagree 4: Agree 5: Strongly agree	-
Q9_children_pre	Do you think that learning mathematics will give you more job opportunities when you become an adult?	Children's response to learning math in the pre-phase	1: Strongly disagree 2: Disagree 3: Neither agree nor disagree 4: Agree 5: Strongly agree	-
Q3_parents_pre	When your junior high school student is considering university, do you want to actively support your child to go on to a science course in mathematics, physics, engineering, or information (science and technology)? For science and engineering majors, physics and chemistry are the most common subjects for science examinations.	Parental motivation to encourage their children to choose STEM in the pre-phase	1: Strongly disagree 2: Disagree 3: Neither agree nor disagree 4: Agree 5: Strongly agree	-
Q4_parents_pre	-	Parental SESRA-S score in the pre-phase	-	-
Q5_parents_pre	Do you agree with the following sentences? "A university education is more important for men than women".	Parental non-tereotypical view of education in the pre-phase	1: Strongly agree 2: Agree 3: Neither agree nor disagree 4: Disagree 5: Strongly disagree	-
Q6_parents_pre	Do you agree with the following sentences? "Women are not as good at mathematics as men by nature".	Parental non-tereotypical view of math skills in the pre-phase	1: Strongly agree 2: Agree 3: Neither agree nor disagree 4: Disagree 5: Strongly disagree	-
Q7_parents_pre	Do you agree with the following sentences? "Women should be intellectual".	Parental non-tereotypical view of women's intellect in the pre phase	1: Strongly disagree 2: Disagree 3: Neither agree nor disagree 4: Agree 5: Strongly agree	-
Q1_children_postpre	-	The difference between Q1 in children in the post-phase and pre-phase	-	Q1: Motivation to choose STEM (children)
Q2_children_postpre	-	The difference between Q2 in children in the post-phase and pre-phase	-	Q2: Motivation to participate in "STEM events" (children)
Q4_children_postpre	-	The difference between Q4 in children in the post-phase and pre-phase	-	Q4: SESRA-S score (children)
Q5_children_postpre	-	The difference between Q5 in children in the post-phase and pre-phase	-	Q5: Non-stereotypical view of education (children)
Q6_children_postpre	-	The difference between Q6 in children in the post-phase and pre-phase	-	Q6: Non-stereotypical view of math skills (children)
Q7_children_postpre	-	The difference between Q7 in children in the post-phase and pre-phase	-	Q7: Non-stereotypical view of women’s intellect (children)
Q8_children_postpre	-	The difference between Q8 in children in the post-phase and pre-phase	-	Q8: Occupations (children)
Q9_children_postpre	-	The difference between Q9 in children in the post-phase and pre-phase	-	Q9: Learning math (children)
Q3_parents_postpre	-	The difference between Q3 in parents in the post-phase and pre-phase	-	Q3: Motivation to encourage their children to choose STEM (parents)
Q4_parents_postpre	-	The difference between Q4 in parents in the post-phase and pre-phase	-	Q4: SESRA-S score (parents)
Q5_parents_postpre	-	The difference between Q5 in parents in the post-phase and pre-phase	-	Q5: Non-stereotypical view of education (parents)
Q6_parents_postpre	-	The difference between Q6 in parents in the post-phase and pre-phase	-	Q6: Non-stereotypical view of math skills (parents)
Q7_parents_postpre	-	The difference between Q7 in parents in the post-phase and pre-phase	-	Q7: Non-stereotypical view of women’s intellect (parents)

## Sheet: data
id	gender_parents	age_parents	gender_children	group	major	education	quizzes_parent_post	quizzes_children_post	Q1_children_pre	Q2_children_pre	Q4_children_pre	Q5_children_pre	Q6_children_pre	Q7_children_pre	Q8_children_pre	Q9_children_pre	Q3_parents_pre	Q4_parents_pre	Q5_parents_pre	Q6_parents_pre	Q7_parents_pre	Q1_children_postpre	Q2_children_postpre	Q4_children_postpre	Q5_children_postpre	Q6_children_postpre	Q7_children_postpre	Q8_children_postpre	Q9_children__postpre	Q3_parents_postpre	Q4_parents_postpre	Q5_parents_postpre	Q6_parents_postpre	Q7_parents_postpre
1	1	49	2	1	0	0	0	0	3	3	51	3	5	5	3	4	3	62	5	5	3	0	1	4	2	0	0	1	0	0	-4	0	0	1
2	1	55	1	3	1	1	0	0	3	3	45	3	3	3	3	4	5	43	3	3	3	1	0	1	0	0	1	1	0	0	3	0	0	0
3	2	51	1	2	0	0	0	0	2	5	60	4	5	2	5	5	4	41	5	4	4	2	-2	-7	-2	-3	1	-1	-1	1	6	-3	-2	-2
4	2	47	2	4	0	0	0	0	2	3	45	3	3	3	3	3	3	45	3	3	3	0	0	0	0	0	0	0	0	0	0	0	0	0
5	2	48	1	3	0	1	1	1	5	5	59	5	5	5	5	5	5	70	5	5	5	0	0	8	0	0	0	0	0	0	-3	0	0	0
6	1	46	1	4	0	1	1	1	5	4	45	3	4	3	4	4	4	45	3	4	3	0	0	0	0	1	0	0	0	0	0	0	1	0
7	1	54	2	1	0	1	1	1	2	3	53	4	3	4	4	3	3	53	4	4	4	0	0	3	0	0	0	1	0	0	0	0	0	0
8	1	56	1	2	0	1	0	0	3	2	46	3	3	3	5	3	5	38	2	5	5	0	0	-1	0	0	0	-2	0	-1	3	1	-2	0
9	1	49	1	1	0	1	1	1	4	4	50	3	3	4	5	5	5	51	3	3	4	1	1	-2	0	0	0	0	0	0	-3	0	0	0
10	2	37	2	4	0	0	0	0	3	3	55	5	5	4	4	3	3	63	3	4	3	0	0	-1	-2	-2	-1	0	0	0	0	0	0	0
11	2	45	1	1	0	1	1	1	5	5	53	2	4	4	5	5	5	56	3	4	5	0	0	7	2	0	1	0	0	0	4	0	1	0
12	1	42	1	3	1	1	0	0	3	4	45	3	3	4	3	3	3	52	4	4	4	0	-1	-2	0	0	-1	0	0	0	-9	-1	-1	-1
13	1	50	1	3	0	1	0	0	5	5	54	3	3	3	5	3	5	51	4	4	3	0	0	-2	0	0	2	0	0	0	4	0	0	1
14	1	47	2	2	1	1	1	1	1	1	39	2	2	2	3	3	1	43	2	3	3	0	0	4	0	0	0	1	0	1	-3	0	-1	-1
15	1	57	1	2	0	1	1	1	3	4	48	2	3	3	3	3	3	42	3	3	3	0	-2	0	2	0	0	0	0	0	1	0	0	0
16	1	46	1	4	1	1	1	1	2	4	45	2	2	4	3	4	4	43	3	3	3	2	0	-1	0	1	-1	1	-1	0	1	0	-1	1
17	1	46	1	3	0	1	0	1	5	5	45	3	3	3	5	4	4	46	3	3	4	0	0	0	0	0	0	0	1	0	0	0	0	-1
18	2	46	2	3	0	0	0	0	1	1	62	5	5	5	4	3	3	61	5	5	5	0	0	0	0	0	0	0	1	0	1	0	0	0
19	1	58	1	2	0	0	0	0	1	2	42	3	3	3	5	3	3	42	3	3	3	1	0	2	0	0	0	0	0	0	1	0	0	0
20	1	42	2	3	0	0	0	0	3	3	45	3	5	5	3	3	3	61	5	5	4	0	0	0	0	0	0	0	0	0	-8	0	0	1
21	2	44	1	2	0	0	0	0	3	2	45	3	3	3	3	3	3	45	3	3	3	0	1	0	0	0	0	0	0	0	0	0	0	0
22	1	48	1	1	0	1	1	1	3	1	63	5	5	1	1	1	3	63	5	5	1	0	0	-18	-2	-2	2	0	0	0	0	0	0	0
23	1	47	1	2	1	1	1	0	3	5	45	3	3	3	1	5	3	45	3	3	3	0	0	0	0	0	0	0	-1	2	0	0	0	0
24	1	44	1	1	0	1	1	1	3	3	47	3	5	3	4	4	4	52	5	5	3	0	0	0	0	-2	0	0	-1	0	-7	-2	0	0
25	1	56	2	2	1	1	0	0	3	3	45	3	3	3	3	3	3	45	3	3	3	0	0	0	0	0	0	0	0	0	0	0	0	0
26	1	55	2	3	0	0	1	1	4	3	47	4	4	3	4	3	5	60	5	5	3	-1	0	0	0	0	0	0	1	-1	-6	0	0	0
27	1	50	2	3	1	1	0	0	2	3	41	3	3	3	5	3	2	40	3	3	4	1	0	9	1	1	1	0	1	2	6	0	1	0
28	2	41	2	1	0	1	0	0	3	2	48	3	3	3	3	3	3	47	3	4	3	0	1	-1	0	1	-1	0	-1	0	5	0	-1	0
29	1	41	2	4	0	0	0	0	3	3	56	4	5	5	3	3	3	55	4	4	3	0	0	1	0	0	0	0	0	0	0	0	0	1
30	2	47	2	2	0	0	0	1	3	4	37	2	2	4	3	4	4	38	3	3	4	0	-1	-1	0	0	0	1	0	-1	-1	-1	-1	0
31	1	38	1	1	0	1	1	1	3	4	50	3	3	3	4	4	4	53	3	4	3	0	0	-6	0	0	0	0	0	0	-9	0	-1	0
32	2	41	2	3	0	0	0	0	1	3	45	3	3	3	3	3	3	45	3	3	3	2	0	0	0	0	0	0	0	0	0	0	0	1
33	1	60	2	3	0	0	0	0	2	3	36	3	2	4	4	4	3	32	3	3	4	0	-1	-2	1	0	0	-1	0	-1	-1	0	-1	0
34	1	59	2	3	1	1	0	0	4	3	34	3	4	4	4	3	4	38	2	4	5	0	0	4	-1	-2	0	0	0	0	-2	1	-3	-2
35	1	47	1	4	0	0	0	0	3	4	46	3	3	3	4	4	3	60	4	4	2	0	-1	-4	0	0	1	-1	-1	0	-2	0	0	2
36	2	46	2	3	0	1	0	0	2	4	44	3	3	3	4	4	4	38	3	3	3	2	0	1	0	0	0	0	0	-1	-4	0	0	0
37	2	39	2	3	0	0	1	1	2	3	50	4	4	3	4	4	5	47	4	4	3	1	0	0	0	0	0	0	0	-1	3	0	0	0
38	1	53	1	1	1	1	1	1	4	3	45	3	4	3	5	4	4	44	3	4	3	0	0	-1	0	0	0	0	0	0	1	0	0	0
39	2	43	1	3	0	1	0	0	3	4	40	3	2	3	4	4	4	41	2	2	3	1	0	1	-1	1	0	0	-1	0	2	1	1	0
40	1	45	2	2	0	1	1	1	3	3	46	4	3	4	4	3	3	45	3	2	4	1	1	0	0	-1	-1	0	1	1	-1	1	0	-1
41	2	48	1	3	0	0	1	1	2	1	56	3	5	4	4	3	3	58	4	4	4	1	0	1	1	-1	0	0	0	1	2	-1	1	0
42	2	50	1	1	0	1	1	1	4	4	45	3	3	3	4	4	5	46	3	2	4	0	1	0	0	0	0	1	1	0	0	0	1	-1
43	2	46	2	2	0	0	0	0	3	2	52	2	2	3	4	3	3	52	2	2	3	0	-1	-2	0	1	0	0	0	0	-2	0	1	0
44	1	49	2	3	1	1	0	0	3	3	46	3	3	4	3	3	4	51	4	3	4	0	-1	7	0	0	0	1	0	0	1	0	1	0
45	2	45	2	2	0	0	0	0	2	3	45	3	3	3	3	3	3	60	5	5	3	-1	0	0	0	0	0	0	0	0	-15	-2	-2	0
46	1	53	2	2	1	1	0	0	3	3	45	3	3	3	3	3	3	45	3	3	3	0	0	0	0	0	0	0	0	0	0	0	0	0
47	2	44	1	2	0	1	1	1	1	1	53	5	5	5	5	1	5	39	3	2	4	2	2	-8	-2	-2	-2	-2	2	0	4	0	1	-1
48	1	39	2	2	0	0	1	1	3	3	51	3	3	3	4	3	3	43	3	3	4	0	0	-6	0	0	0	-1	0	0	2	0	0	-1
49	1	44	2	3	0	1	1	1	2	3	35	2	2	4	4	4	4	52	4	4	4	1	0	0	0	0	0	0	0	0	-2	-1	0	0
50	1	40	1	2	0	1	1	1	3	4	65	4	3	3	4	4	3	62	5	3	4	0	-1	-3	0	0	0	-1	-1	0	2	-1	0	-1
51	2	47	2	3	1	1	1	0	2	2	41	3	4	3	4	3	4	31	1	2	5	1	0	3	0	-1	0	0	1	0	-3	1	1	-1
52	2	47	2	3	1	1	0	0	5	5	56	4	3	3	5	5	3	67	5	5	3	0	0	-3	-1	2	2	0	0	2	-4	0	0	-2
53	1	49	1	4	0	1	1	1	3	3	43	3	3	5	4	3	5	42	3	3	4	0	0	2	0	0	0	-1	0	-2	2	0	0	0
54	1	46	2	1	1	1	1	1	3	3	45	3	3	3	3	3	4	44	3	3	3	0	0	0	0	0	0	0	0	-1	1	0	0	0
55	1	50	2	3	0	0	0	0	3	3	45	3	3	3	3	3	3	46	4	3	3	0	0	-1	0	0	0	0	0	0	3	-1	0	0
56	1	42	1	4	1	1	1	0	3	3	43	4	3	4	4	4	4	46	3	3	4	0	0	2	0	1	0	0	0	-1	-1	0	-1	0
57	1	43	2	1	0	0	1	1	2	1	49	3	2	2	1	1	2	51	4	4	3	0	1	8	1	1	0	2	2	0	-6	0	-1	1
58	1	53	2	2	0	0	0	0	3	3	46	3	3	4	4	5	5	61	5	5	4	1	0	2	2	2	1	0	-2	0	4	0	0	1
59	2	42	2	3	0	1	0	0	2	1	58	4	4	3	5	3	3	38	3	3	3	1	0	-5	0	0	0	-1	0	1	2	0	0	1
60	1	48	1	3	0	0	1	0	3	4	45	3	3	3	4	2	3	45	3	3	3	0	0	0	0	0	0	0	1	0	0	0	0	0
61	1	53	1	1	0	0	1	1	3	3	45	3	4	4	5	3	5	42	4	4	4	0	0	-1	0	0	0	-1	1	-1	2	0	0	0
62	1	44	1	4	0	1	1	0	4	3	45	3	3	3	5	3	5	45	3	3	4	1	0	0	0	0	0	0	1	0	0	0	0	0
63	2	48	2	3	0	0	0	0	3	2	46	5	3	3	3	2	3	47	5	5	3	0	1	0	-2	0	0	1	1	0	1	-2	-2	0
64	2	48	2	3	0	1	0	0	4	4	44	4	4	4	4	4	5	35	4	3	4	0	0	2	-1	-1	-1	0	0	-1	6	-1	0	0
65	1	48	1	1	0	1	0	0	3	3	44	3	3	3	4	2	3	44	3	3	3	0	0	1	0	0	0	0	0	0	0	0	0	0
66	2	36	1	3	0	0	0	0	4	4	40	2	4	4	5	4	4	40	2	2	3	-1	0	-2	0	0	-1	-1	0	0	-6	0	1	-1
67	2	46	1	2	0	0	0	0	5	1	43	3	1	3	5	5	5	51	5	5	5	0	0	1	0	1	0	0	0	0	2	0	0	-1
68	1	37	1	4	0	0	1	1	5	4	44	5	5	1	4	3	5	54	5	5	1	0	0	-1	-2	0	0	0	0	0	-10	0	0	0
69	1	45	2	3	0	0	0	0	2	2	38	3	3	3	3	3	3	40	3	3	3	1	0	1	0	0	0	1	0	-1	-3	0	0	0
70	1	46	2	2	0	1	1	1	4	3	45	2	4	3	3	4	3	44	4	3	4	1	0	-8	0	-1	0	1	-1	1	-6	-1	0	0
71	1	63	1	2	1	1	1	1	5	4	48	3	5	4	5	5	5	50	5	5	4	0	1	5	0	0	0	0	0	0	5	-2	0	0
72	1	51	2	4	0	1	0	0	3	3	45	3	3	3	3	3	3	45	3	3	3	0	0	0	0	0	0	0	0	0	0	0	1	0
73	2	44	1	4	0	0	0	0	5	4	56	5	5	4	5	5	5	61	5	3	4	0	0	8	0	0	0	0	0	0	-1	0	2	0
74	1	54	1	2	0	1	0	0	3	3	45	3	3	3	3	3	3	45	3	3	3	0	0	0	0	1	0	0	0	0	0	0	1	0
75	1	49	2	3	0	1	0	0	4	4	50	3	3	4	4	3	5	48	3	3	4	0	0	0	0	0	0	-1	0	-1	-1	0	0	0
76	1	47	2	4	0	1	0	0	3	3	45	3	3	3	3	3	3	65	5	5	1	0	0	0	0	0	0	0	0	0	0	0	0	0
77	2	41	1	3	0	0	1	0	3	5	61	3	3	3	4	4	4	60	5	5	4	1	-1	-15	-2	-1	1	0	0	-1	-11	-2	-3	0
78	1	50	1	3	0	1	1	0	3	3	45	3	3	3	3	3	3	45	3	3	3	0	0	0	0	0	0	0	0	0	0	0	0	0
79	1	45	2	4	0	1	0	0	4	3	46	4	4	3	4	3	4	45	2	2	3	0	0	-3	-2	-1	0	0	0	0	-4	1	0	0
80	1	51	1	1	0	1	1	1	5	5	44	3	2	4	5	5	5	48	4	3	4	0	0	0	0	1	1	-1	0	0	-5	-1	0	1
81	1	56	1	4	1	1	0	0	3	4	49	5	2	3	4	3	3	51	4	3	3	0	-1	-5	-2	0	0	0	0	0	-6	-1	-1	0
82	1	44	1	3	0	0	0	0	3	3	45	3	3	3	3	3	3	45	3	3	3	0	0	0	0	0	0	0	0	0	0	0	0	0
83	1	50	2	3	0	1	0	0	2	1	46	3	3	3	5	3	3	51	3	3	4	-1	0	3	0	0	0	-1	0	0	-4	0	0	-1
84	2	45	1	1	0	1	1	1	4	4	50	3	4	5	4	4	4	55	3	4	4	0	0	4	0	-1	-1	0	0	0	-5	0	-1	0
85	1	37	2	3	0	1	1	1	1	3	45	3	3	3	3	3	1	53	3	3	3	0	0	0	0	0	0	0	0	0	-8	0	0	0
86	1	48	1	2	0	1	0	0	4	4	44	3	2	3	4	4	4	40	1	2	3	0	-1	-3	0	0	1	0	1	0	-4	1	0	0
87	1	43	1	2	0	0	1	0	1	1	58	3	5	3	4	2	2	59	5	5	3	1	1	-3	1	0	0	0	1	1	-3	-1	0	0
88	2	51	1	3	0	1	0	0	5	5	55	4	3	5	5	5	5	52	4	5	5	0	0	2	0	1	0	0	0	0	3	0	-1	0
89	1	57	1	1	0	1	1	1	5	5	56	4	4	4	5	5	5	35	3	4	3	0	0	-2	0	1	0	0	0	0	-1	0	0	0
90	1	50	1	1	0	0	1	1	3	3	45	3	3	3	5	3	5	43	3	4	3	0	0	0	0	0	0	0	0	-1	0	0	-1	0
91	1	42	1	4	0	0	1	0	3	4	48	3	3	3	5	4	2	44	3	3	2	0	0	1	0	0	0	0	0	1	2	1	1	1
92	1	52	2	1	0	1	1	1	3	4	42	5	5	5	4	3	3	35	5	4	4	0	0	-1	0	-1	0	0	0	0	7	0	-1	0
93	1	57	1	4	1	1	0	0	3	3	53	4	4	4	4	4	5	62	4	4	5	1	0	4	0	1	1	1	0	0	-4	0	1	-1
94	1	45	2	3	0	0	1	1	3	3	44	3	3	3	5	3	3	44	3	3	3	0	0	2	0	0	0	-2	0	0	2	0	0	0
95	1	46	2	2	1	1	0	0	3	3	48	4	4	4	4	4	4	50	4	4	3	0	0	-3	-1	0	0	0	0	-1	-1	0	0	0
96	1	50	2	4	0	0	0	0	3	2	45	3	3	3	3	2	2	52	4	4	4	0	1	0	0	0	1	0	2	2	-1	0	0	0
97	1	55	1	1	0	1	1	0	3	3	46	3	3	3	4	3	3	55	4	4	4	-1	0	-1	0	0	0	0	0	0	-5	0	0	0
98	1	46	1	1	1	1	0	1	3	5	45	3	3	3	4	4	5	40	5	5	4	1	0	0	0	0	0	1	0	0	1	-1	0	0
99	1	42	2	2	0	1	1	1	3	5	59	5	5	5	5	5	4	67	5	5	4	0	0	8	0	0	0	0	0	0	-12	-1	-1	0
100	2	40	1	3	0	0	0	0	4	3	45	3	3	3	4	4	4	56	3	3	4	0	0	1	0	0	0	0	0	0	0	0	0	0
101	1	37	2	3	1	1	0	0	3	3	43	3	2	4	3	3	5	32	1	2	4	2	1	2	-1	1	-1	0	0	-1	15	2	1	0
102	2	45	1	2	0	0	1	1	4	4	44	3	4	3	4	4	4	44	3	3	4	0	-1	1	1	-1	1	-1	0	0	2	0	0	0
103	2	45	1	2	0	0	0	0	4	4	63	5	5	1	5	5	4	63	5	5	1	-1	1	3	0	0	0	0	0	0	0	0	0	0
104	1	47	1	1	0	1	1	1	3	3	45	3	3	3	4	4	3	52	4	4	4	0	0	0	0	0	0	0	0	0	0	-1	0	0
105	1	51	2	4	0	1	0	0	3	3	54	3	4	3	5	4	3	47	3	4	4	0	0	-2	1	0	0	0	0	1	3	1	0	-1
106	1	57	2	2	1	1	1	0	1	1	45	3	3	3	2	1	3	57	4	5	3	4	0	0	0	0	0	1	0	0	5	1	0	-2
107	1	52	2	1	0	1	1	1	3	3	45	3	3	3	3	3	3	40	3	3	3	0	0	0	0	0	0	0	0	0	2	0	0	0
108	1	53	1	4	0	0	1	1	4	3	43	2	3	3	3	4	4	39	3	2	4	0	0	3	0	-1	0	0	0	0	2	-1	0	-1
109	1	43	2	4	0	0	1	0	3	4	43	2	3	4	4	4	4	49	4	4	4	1	0	3	1	0	0	0	0	0	-1	-1	-1	0
110	1	40	2	3	0	1	1	1	5	4	67	5	5	4	5	5	5	60	4	5	3	0	0	-2	0	0	-1	0	0	0	1	1	0	0
111	1	66	2	3	0	0	0	0	3	2	54	3	3	3	4	2	3	43	3	3	4	0	0	1	0	0	0	1	1	0	6	1	1	-1
112	1	45	2	3	0	1	1	1	2	5	63	5	5	3	5	3	5	57	5	2	5	1	-1	-1	0	0	0	-1	1	-1	5	0	0	0
113	1	55	2	2	0	1	1	1	3	3	48	3	3	3	3	3	3	42	2	3	3	1	0	-1	0	0	0	1	0	0	0	1	0	0
114	1	48	2	4	0	1	0	0	3	3	45	3	3	3	3	3	3	45	3	3	3	0	0	0	0	0	0	0	0	0	0	0	0	0
115	2	45	2	2	0	1	1	1	2	2	55	4	5	3	3	3	3	54	4	4	3	1	1	0	-1	-1	0	0	1	1	0	0	0	0
116	1	47	2	2	1	1	1	1	5	4	36	2	2	4	4	4	5	63	5	5	1	0	-3	27	3	3	-3	-3	-3	-1	-27	-3	-3	3
117	1	47	2	2	0	1	1	1	4	4	45	3	3	4	4	4	1	38	2	3	4	0	0	0	0	0	0	0	0	3	-2	0	0	0
118	1	55	1	4	0	0	1	1	3	3	45	3	3	3	4	4	3	55	4	4	3	0	0	0	0	0	0	-1	-1	0	0	-1	-1	0
119	1	57	2	2	0	1	0	0	1	1	63	5	5	1	4	4	1	67	5	5	1	0	1	-7	-1	-1	1	0	-1	0	-1	0	0	0
120	2	48	2	3	0	0	0	0	2	2	47	3	2	3	3	2	2	48	3	3	3	1	1	2	0	0	0	0	2	1	1	0	0	0
121	1	50	1	3	1	1	0	0	3	3	45	3	3	3	3	3	3	45	3	3	3	0	0	0	0	0	0	0	0	0	0	0	0	0
122	2	45	1	3	0	0	0	0	1	3	45	3	3	3	3	3	1	63	5	5	4	2	0	0	0	0	0	0	0	0	0	0	0	-3
123	1	45	2	1	0	0	1	1	3	3	48	4	4	4	5	4	4	52	4	3	4	0	0	2	0	0	0	0	0	0	-2	0	0	0
124	2	40	2	1	0	0	1	1	3	3	47	3	3	3	3	4	4	45	3	3	3	1	0	0	0	0	0	0	0	-1	0	0	0	0
125	1	47	1	4	1	1	1	1	5	4	56	5	5	4	5	5	5	48	5	5	4	0	0	2	0	0	0	0	0	0	4	0	0	0
126	2	48	1	3	0	1	0	0	4	5	71	5	5	5	5	5	5	63	5	5	5	1	0	-7	0	0	0	0	0	0	4	0	0	0
127	1	48	1	2	0	1	1	1	4	4	43	3	3	3	5	5	5	23	1	3	5	0	0	0	0	0	0	0	0	-1	2	0	0	-2
128	1	40	2	3	0	0	0	0	2	3	57	4	3	2	2	3	3	51	2	3	3	1	0	-4	0	1	-1	1	0	0	2	2	1	-1
129	2	46	2	2	0	1	1	1	3	3	69	5	3	5	5	5	3	71	5	2	5	-2	0	1	0	-1	0	-1	0	0	-1	0	0	0
130	1	55	2	4	0	1	0	0	3	3	70	5	5	1	2	3	3	65	5	5	3	0	0	-3	0	0	0	1	0	0	0	0	0	-2
131	1	51	1	3	0	1	0	0	2	3	45	3	3	3	4	3	2	45	3	3	3	1	0	0	0	0	0	-1	0	0	0	0	0	0
132	2	42	2	2	0	0	0	0	3	3	47	5	5	5	5	5	5	49	3	5	4	0	0	4	0	0	0	0	0	0	0	2	0	0
133	2	44	2	2	1	1	0	1	4	5	67	5	5	1	5	5	5	54	4	4	5	0	0	0	0	0	0	0	0	0	-2	0	0	0
134	1	39	1	1	0	0	0	0	4	5	42	2	1	3	5	5	4	48	3	2	3	-3	-2	-3	1	3	1	-2	-2	0	-6	0	0	0
135	2	44	1	1	0	1	1	1	3	1	43	3	3	3	5	2	3	30	1	2	2	0	0	0	0	0	0	0	0	0	2	0	1	1
136	1	44	2	2	1	1	0	1	2	4	45	3	3	3	4	4	4	45	3	3	3	1	0	-2	0	0	0	0	-1	0	0	-1	0	0
137	1	48	1	1	0	1	1	1	4	2	46	3	3	4	4	4	4	47	3	2	4	1	1	-1	-1	0	-1	-1	-1	-1	-2	-1	0	0
138	1	50	2	3	0	1	0	0	1	3	52	4	4	2	4	4	5	45	3	3	4	0	0	-4	0	-1	2	0	0	0	3	0	0	-1
139	2	38	2	2	0	0	0	0	4	5	36	2	2	4	5	5	4	36	2	2	4	-1	-1	9	1	1	-1	-1	-1	-1	9	1	1	-1
140	1	58	1	1	0	0	1	1	3	2	44	3	3	3	5	5	3	46	3	3	3	-2	-1	3	0	0	0	0	0	-1	-3	0	0	0
141	1	54	1	3	0	1	1	0	5	5	56	5	5	1	5	3	5	56	5	5	3	0	0	3	0	0	0	0	2	0	3	0	0	0
142	1	51	2	2	0	0	0	0	3	3	45	3	3	3	3	3	3	45	3	4	3	0	0	0	0	0	0	0	-1	0	1	0	-1	0
143	2	46	1	3	0	0	1	0	4	1	42	4	4	3	4	4	5	53	5	5	5	0	2	7	0	0	0	0	0	-1	3	0	0	0
144	1	57	2	1	0	0	1	1	3	3	45	3	3	3	3	3	4	46	4	3	3	0	0	0	0	0	0	0	0	0	-1	-1	0	0
145	1	39	1	4	0	0	0	0	3	3	45	3	3	3	3	3	3	58	5	5	1	0	0	0	0	0	0	0	0	0	3	0	-1	1
146	1	42	1	4	1	1	0	0	3	4	52	2	2	4	4	4	4	54	4	4	2	0	0	-1	0	0	0	0	0	-1	-8	-1	-1	1
147	2	45	2	2	0	0	0	0	3	3	45	3	3	3	3	3	3	45	3	3	3	0	0	0	0	0	0	0	0	0	0	0	0	0
148	1	47	1	1	1	1	1	1	3	3	45	4	4	3	2	2	3	46	4	4	2	1	-1	2	-2	0	0	1	0	1	-1	-2	-1	1
149	2	46	1	3	0	1	1	1	2	3	65	5	5	3	4	3	5	59	4	4	2	1	0	-1	0	0	0	0	0	-1	2	0	1	1
150	1	52	2	3	0	0	0	0	4	4	44	3	3	4	4	4	4	46	3	3	4	0	0	-1	-1	0	-1	0	0	0	-3	0	0	-1
151	1	45	2	3	1	1	1	0	3	4	49	4	3	3	5	4	4	50	3	3	3	0	-1	-4	-1	0	0	-2	-1	-1	-6	0	0	0
152	1	46	1	1	0	1	1	0	2	4	50	2	4	3	5	3	3	48	4	3	3	0	0	3	2	-1	0	0	0	0	1	-1	0	0
153	1	38	2	3	1	1	0	0	3	3	46	3	3	3	3	2	3	46	3	4	3	0	-1	1	1	0	0	0	0	0	6	1	0	-1
154	1	51	2	2	1	1	0	0	3	3	47	3	4	3	2	2	3	43	3	3	3	-1	0	2	0	0	0	0	1	0	6	1	0	0
155	1	54	2	2	0	0	1	0	1	1	63	5	5	1	1	1	3	56	4	5	5	0	0	0	0	0	0	0	0	0	-9	-1	0	0
156	2	37	1	3	0	0	0	0	2	3	48	2	3	4	3	3	1	47	3	3	4	1	0	-5	1	0	0	1	0	1	-6	0	0	0
157	2	43	2	4	0	0	1	1	4	4	43	3	3	4	4	4	4	40	2	4	4	0	0	2	0	0	0	0	0	0	1	0	0	0
158	1	50	1	1	1	1	1	1	5	1	51	5	5	3	5	5	5	48	5	5	3	0	0	-3	0	0	0	0	0	0	1	0	0	0
159	1	58	2	3	0	1	0	0	5	5	29	1	1	5	5	5	5	30	1	1	5	0	0	-1	0	1	-1	0	0	0	-1	1	1	0
160	2	42	2	3	0	0	0	0	5	4	54	3	3	3	5	5	5	50	3	3	5	0	1	1	0	0	0	0	0	0	1	0	0	-2
161	2	43	1	3	0	0	0	0	3	5	49	4	4	3	5	5	5	49	4	3	3	2	0	-1	-1	0	0	0	0	0	-3	-1	1	0
162	1	46	1	3	0	0	0	0	3	5	45	3	3	3	5	5	3	65	3	3	3	0	0	0	0	0	0	0	0	0	2	-2	0	2
163	1	45	1	3	0	0	1	1	3	3	45	3	3	3	3	3	3	45	3	3	3	0	0	0	0	0	0	0	0	0	0	0	0	0
164	2	50	1	3	0	0	0	0	4	3	48	3	4	3	5	4	4	42	3	4	3	0	0	-4	0	0	-1	-1	0	0	-2	1	0	-1
165	1	45	2	1	1	1	1	0	3	3	52	4	4	2	2	3	4	56	4	4	2	1	1	1	0	1	0	2	0	-1	-9	0	-1	1
166	1	51	2	1	0	1	1	1	2	2	47	2	3	3	3	4	5	64	4	5	3	-1	0	1	1	1	0	1	0	-1	-6	0	0	1
167	1	56	1	2	1	1	1	1	3	3	71	5	1	5	5	5	4	71	5	1	5	0	0	0	0	4	0	0	0	0	0	0	4	0
168	1	44	1	3	0	0	0	0	4	3	47	2	3	3	3	4	4	56	4	3	2	0	0	-4	2	1	0	-1	-1	0	-8	-1	0	1
169	1	57	1	4	1	1	1	0	3	4	45	3	3	3	5	4	3	44	3	3	4	0	0	0	0	0	0	-1	-1	2	-1	-1	0	-1
170	1	46	1	3	0	0	0	0	1	3	62	3	3	3	4	3	4	64	4	4	2	2	0	4	0	0	0	1	0	-1	-2	-2	-1	1
171	2	41	1	3	0	1	0	0	4	3	45	3	3	3	3	3	3	45	3	3	3	-1	0	0	0	0	0	0	0	0	0	0	0	0
172	1	46	1	3	1	1	0	0	5	4	42	3	3	3	5	4	5	45	3	3	4	0	-1	1	0	0	1	-1	-1	0	-1	0	0	0
173	2	48	1	4	0	1	1	1	3	3	69	5	5	5	5	4	3	65	5	5	5	0	0	1	0	0	0	0	0	0	2	0	0	0
174	1	42	1	1	1	1	1	1	3	2	45	3	3	3	3	3	3	45	3	3	3	-2	1	-1	0	0	0	0	0	0	0	0	0	0
175	2	39	1	2	0	0	1	1	3	3	45	3	3	3	3	3	3	45	3	3	3	0	0	0	0	0	0	0	1	1	2	0	-1	1
176	2	51	2	1	0	0	1	0	1	4	63	5	5	4	5	4	4	59	5	5	5	1	-3	3	0	0	0	-4	-3	-2	3	0	0	-4
177	1	50	2	2	0	1	1	1	5	5	54	4	4	2	4	4	5	27	1	1	5	0	0	9	1	1	-1	0	0	-2	31	4	3	0
178	2	46	2	2	0	0	1	0	3	3	53	3	3	3	3	3	3	45	3	3	3	0	0	-8	0	0	0	0	0	0	-18	-2	-2	2
179	1	44	1	2	0	1	0	0	1	3	45	3	3	3	3	3	3	23	1	1	3	2	0	0	0	0	0	0	0	0	22	2	2	1
180	1	54	1	4	0	1	1	0	3	2	60	5	5	4	5	4	5	54	5	4	4	1	0	1	-1	0	0	0	1	-1	6	-1	0	0
181	2	49	2	4	0	0	1	1	2	2	45	3	3	3	3	3	2	52	4	3	3	0	1	8	0	1	0	0	0	1	2	-1	1	0
182	1	43	1	1	0	1	1	1	4	4	41	3	3	3	4	3	3	45	3	3	3	-1	-1	-4	-1	-1	0	0	1	0	-5	-1	-1	0
183	2	46	1	4	0	0	0	0	2	2	38	2	4	3	5	3	2	42	2	4	3	1	0	1	0	0	1	0	1	1	4	1	0	1
184	1	46	2	2	0	0	0	0	2	2	49	3	5	3	4	4	2	46	3	5	4	0	0	-4	0	-1	1	0	0	1	-2	1	-1	0
185	1	50	1	2	1	1	0	0	4	4	58	4	4	2	4	3	5	58	2	3	3	1	-1	-5	0	-1	0	0	1	0	-2	2	1	-1
186	1	43	2	3	1	1	0	0	3	4	45	3	3	3	4	4	4	49	4	4	2	1	-1	0	0	0	0	-1	-1	-1	-4	-1	-1	1
187	1	54	1	2	0	0	0	0	2	2	45	3	3	3	3	3	3	44	3	3	3	0	0	0	0	0	0	0	0	-1	1	0	0	-1
188	1	52	2	1	0	0	1	1	3	2	54	3	4	2	4	4	3	51	3	3	3	0	1	0	1	0	0	0	-1	1	3	1	0	1
189	2	43	1	4	0	0	1	1	4	4	50	4	4	4	5	4	5	54	5	5	5	1	1	5	0	0	1	0	1	0	4	0	0	0
190	2	41	2	4	0	1	1	1	3	3	50	3	3	3	4	4	4	54	3	3	4	1	0	-1	0	0	1	0	0	-1	-1	0	0	1
191	2	48	2	4	0	0	1	1	3	3	63	5	5	3	3	4	3	56	4	4	4	1	1	5	0	0	2	1	1	1	11	1	1	-3
192	2	43	1	2	0	1	0	1	2	1	45	3	3	3	3	3	5	47	3	3	3	1	0	0	0	0	0	0	0	0	-4	0	0	0
193	2	53	2	1	0	1	0	0	3	4	57	3	3	5	5	4	4	58	3	3	5	1	0	2	0	0	-1	0	0	0	4	0	0	-1
194	2	46	2	2	0	1	1	1	3	2	66	5	5	4	5	3	5	59	5	5	3	0	1	-3	0	0	0	0	2	0	6	0	0	1
195	1	40	1	1	1	1	1	1	4	3	45	3	3	3	3	3	5	42	3	2	4	-1	0	-3	0	0	1	0	1	-1	-1	0	0	-1
196	1	54	1	3	1	1	0	0	4	4	46	2	3	4	4	5	4	45	3	3	4	0	0	-4	1	-1	0	0	-1	0	0	-1	-1	0
197	1	45	1	3	0	1	0	0	3	4	39	2	3	4	4	4	5	50	3	3	4	0	-1	9	2	0	-2	-1	-1	-2	-2	-1	-1	-1
198	2	38	2	1	0	0	1	1	3	3	48	3	3	3	3	3	3	45	3	3	3	0	0	-3	0	0	0	0	0	0	0	0	0	0
199	1	57	1	4	1	1	0	0	3	3	45	3	3	3	4	4	4	49	3	3	3	0	0	0	0	0	0	-1	-1	0	-3	0	0	0
200	2	44	2	3	0	0	1	1	2	3	51	3	4	3	4	3	3	51	2	4	3	1	0	1	0	-1	0	-1	0	0	2	2	0	0
201	1	59	2	4	1	1	1	1	5	5	71	5	5	5	5	5	5	71	5	5	5	0	0	0	0	0	0	0	0	0	-4	0	0	0
202	1	53	1	2	0	0	0	0	3	3	50	3	3	3	4	3	5	47	4	4	3	0	0	3	0	0	0	0	1	-1	9	-1	-1	0
203	1	49	1	2	0	1	1	1	3	5	59	4	4	4	5	4	3	64	5	5	4	0	0	0	0	0	0	0	0	0	2	0	0	0
204	1	49	2	3	1	1	0	0	3	3	52	4	4	3	4	4	4	44	3	3	3	1	0	1	0	-1	0	0	0	0	-1	0	0	0
205	2	45	2	1	0	1	1	1	4	4	58	4	5	1	5	3	5	59	4	4	5	1	0	-3	1	0	2	0	0	0	-3	0	0	0
206	1	49	1	4	0	0	0	0	3	2	63	5	5	3	4	4	5	61	5	5	4	0	1	0	0	0	2	0	0	0	-2	0	0	1
207	1	51	1	4	1	1	0	0	4	4	42	3	3	3	5	3	5	55	3	3	3	0	0	0	0	-1	0	0	0	-1	-4	0	-1	0
208	1	51	1	3	1	1	0	0	3	3	45	3	3	3	5	3	5	51	4	4	4	0	0	1	0	0	0	-2	0	-1	2	-2	0	0
209	1	55	1	3	0	1	0	0	1	5	71	5	5	1	5	5	1	67	5	5	1	4	0	-8	0	0	0	0	0	0	0	0	0	0
210	1	56	1	4	0	1	1	1	3	2	46	3	5	4	5	4	3	47	3	4	4	0	1	-1	0	0	1	0	1	0	4	1	1	1
211	1	47	1	1	1	1	1	1	3	3	51	3	3	3	4	4	4	43	3	3	3	0	1	0	-1	0	0	0	0	0	-2	0	0	0
212	2	49	2	1	0	0	1	1	3	1	55	5	4	4	4	3	3	54	5	5	3	-1	0	-2	0	-1	0	0	0	0	2	0	-1	0
213	1	47	1	4	0	0	1	1	2	4	56	5	5	4	5	3	3	47	4	4	5	1	1	13	-1	0	0	0	2	0	5	0	0	-1
214	2	35	1	4	0	0	0	1	3	1	61	5	5	1	3	1	1	67	1	5	3	0	0	4	0	0	0	0	2	0	-4	4	0	-2
215	1	49	1	2	1	1	0	0	3	3	45	3	3	3	3	3	5	56	4	4	3	0	0	0	0	0	0	2	0	0	-2	0	0	0
216	2	42	2	4	0	0	0	0	3	3	45	3	3	3	3	3	3	46	3	3	3	0	0	0	0	0	0	0	0	0	-1	0	0	0
217	2	47	2	3	0	0	0	0	3	3	47	3	3	4	4	3	3	45	3	3	3	0	0	-2	0	0	-1	-1	0	0	0	0	0	0
218	1	60	1	3	0	0	1	0	5	4	44	3	3	4	4	4	5	50	2	3	3	-1	0	3	0	0	-1	0	0	0	-4	0	1	1
219	1	53	2	3	1	1	0	0	2	3	45	3	2	3	4	3	2	53	5	2	4	-1	0	-4	0	2	0	-1	1	1	-6	-3	1	-2
220	1	49	1	2	1	1	0	0	3	2	59	4	4	4	5	4	4	56	4	4	4	0	0	-2	0	0	0	0	0	0	0	0	0	0
221	2	37	1	2	0	0	0	0	2	3	44	3	3	3	3	3	3	40	3	3	3	1	0	2	0	0	0	0	0	1	2	-1	0	0
222	2	32	2	3	0	0	0	0	3	3	45	3	3	3	3	3	3	46	3	3	3	0	0	0	0	0	0	0	0	0	-2	0	0	0
223	1	44	1	4	1	1	0	1	3	4	58	5	5	4	3	4	5	51	3	3	3	0	0	-1	-1	-1	0	0	0	0	6	0	2	0
224	1	53	2	2	0	1	1	1	3	2	49	4	4	4	4	4	4	56	4	4	4	1	0	2	-2	0	0	0	0	0	1	0	0	0
225	1	50	1	3	0	0	0	0	3	4	45	3	3	3	5	3	3	53	4	3	4	0	0	0	0	0	0	0	0	0	-8	-1	0	-1
226	1	43	1	3	1	1	1	0	3	3	45	3	3	3	3	3	5	38	5	5	3	0	0	0	0	0	0	0	0	0	1	0	-2	0
227	2	48	2	2	0	1	0	1	2	3	45	3	4	3	5	3	3	46	3	3	3	1	0	-2	0	-1	0	0	0	0	-1	0	0	0
228	2	47	1	3	0	1	0	0	3	1	61	5	5	1	5	3	3	58	5	4	4	-2	0	-3	0	0	0	0	1	0	-1	0	1	1
229	2	45	2	2	0	1	1	1	2	2	63	5	3	5	4	3	3	65	5	5	5	0	0	3	0	0	0	0	2	0	3	0	0	0
230	1	51	2	3	0	0	0	0	1	2	47	3	4	4	4	4	3	41	4	4	4	0	0	-2	0	-1	0	0	0	-2	2	0	0	0
231	1	48	2	1	0	0	1	1	3	3	54	5	5	3	4	3	3	54	5	4	3	0	0	0	0	0	0	0	0	0	-6	0	-1	0
232	2	48	1	3	0	0	1	0	4	5	54	4	3	4	4	4	4	52	4	4	4	0	0	-1	0	1	0	0	0	0	4	0	0	1
233	1	51	1	2	0	1	1	1	4	4	51	4	4	4	4	4	5	50	4	4	4	0	0	-1	0	0	0	0	0	-1	0	0	0	0
234	2	34	1	4	0	1	1	0	5	5	41	4	5	5	5	2	5	64	5	5	5	0	0	25	0	0	0	0	3	0	4	0	0	0
235	2	30	2	4	0	0	0	1	2	3	48	2	2	4	4	4	2	47	2	3	4	1	0	-3	1	0	0	0	0	0	-1	2	-1	0
236	2	47	1	2	0	0	1	1	3	3	46	3	3	3	3	3	5	45	3	3	3	0	0	-2	0	0	0	1	0	-1	-1	0	0	0
237	2	40	1	2	0	0	0	0	3	3	45	3	3	3	3	3	3	47	3	3	2	0	0	-1	1	0	-1	0	0	0	-3	1	0	1
238	2	40	1	1	0	0	1	1	1	1	56	5	5	2	1	1	1	63	5	5	1	0	2	6	-1	0	-1	2	2	0	-18	-2	-2	2
239	2	42	2	4	0	0	1	1	3	4	53	3	5	3	5	3	3	56	3	4	3	1	1	3	0	-1	0	0	1	1	1	-1	1	0
240	2	36	1	1	0	0	1	1	3	3	45	3	4	3	4	3	3	41	2	3	4	-1	0	-2	0	0	0	0	0	0	-2	0	0	0
241	2	33	2	2	0	0	0	0	3	3	45	3	3	3	3	3	3	48	2	2	4	0	0	0	0	0	0	0	0	0	-3	1	1	-1
242	2	41	2	4	0	0	0	1	4	3	38	2	2	3	3	3	4	40	2	2	4	0	1	3	1	1	1	1	0	0	0	0	0	0
243	2	44	2	1	0	0	1	1	1	1	59	4	5	3	2	3	3	54	4	4	3	0	0	-2	0	-1	0	1	0	0	1	0	0	0
244	2	45	2	4	0	1	0	0	2	4	49	4	4	4	4	4	5	56	5	5	5	0	-1	2	-1	-1	0	0	0	0	6	-2	0	0
245	2	43	1	3	0	0	0	0	4	3	46	3	3	4	4	4	4	42	2	4	3	0	0	0	0	0	0	0	0	0	1	1	-1	1
246	2	40	2	2	0	0	1	0	2	2	47	4	3	4	5	3	2	45	2	3	4	2	0	3	0	1	0	0	1	0	4	0	0	0
247	2	42	1	1	0	0	1	1	1	3	45	3	3	3	5	3	3	37	3	3	3	2	0	0	0	0	0	-2	0	0	1	0	0	0
248	2	44	2	2	0	0	0	1	4	2	44	4	4	2	4	3	3	48	3	4	3	-1	0	2	-1	-1	0	0	0	0	0	1	0	-1
249	2	39	2	3	0	0	1	1	3	3	55	3	3	3	4	3	3	58	5	5	5	0	0	-1	0	0	1	1	2	0	5	0	0	0
250	2	45	1	2	0	1	1	1	2	5	57	3	3	4	5	5	2	61	5	5	4	1	0	0	0	0	0	0	0	1	-8	-2	-2	0
251	2	40	2	1	0	0	0	0	3	2	44	2	3	5	5	2	5	51	3	3	4	0	0	3	2	1	0	-1	2	-1	-4	0	0	1
252	2	44	2	4	0	0	1	1	3	2	58	4	3	3	4	3	3	50	5	3	3	0	-1	-4	-1	0	0	1	0	0	2	0	2	0
253	2	43	2	2	0	1	1	1	3	3	50	4	3	3	4	3	3	55	5	5	3	0	0	-4	-1	0	0	0	1	0	-5	-2	-2	0
254	2	46	1	3	0	0	1	1	1	2	52	3	4	4	4	3	3	59	4	5	5	1	0	6	1	0	-3	-2	0	0	-12	0	-1	-2
255	2	52	2	4	0	0	1	1	3	3	46	3	3	3	4	4	3	48	3	3	3	0	0	-1	0	0	0	0	0	0	-2	0	0	0
256	2	49	2	3	0	1	0	0	4	5	36	2	2	4	5	5	4	36	2	2	4	0	-1	0	0	0	0	-1	-1	-2	9	1	1	-1
257	2	35	1	2	0	0	0	0	2	3	61	5	5	3	4	2	2	61	5	5	3	1	0	0	0	0	0	0	1	0	1	0	0	0
258	2	40	2	2	0	0	1	1	1	3	47	3	3	3	3	3	3	57	3	5	3	0	0	5	1	1	1	0	0	-2	1	2	0	1
259	1	56	2	1	0	0	1	1	3	3	42	2	2	3	4	2	5	52	2	3	3	0	0	6	2	2	0	0	2	0	2	2	1	0
260	2	48	2	4	0	0	0	0	1	1	52	5	5	1	1	1	3	45	3	3	3	2	0	4	-1	-1	1	0	0	0	18	2	2	-2
261	2	34	1	3	0	0	1	0	3	4	47	3	3	3	5	5	1	48	3	3	2	0	0	-3	0	0	0	0	-1	1	-5	0	0	2
262	1	53	2	3	1	1	0	0	3	3	55	5	5	5	5	5	3	53	4	5	5	0	0	-1	-1	0	0	0	0	0	7	0	-1	0
263	1	61	1	1	1	1	1	0	3	4	45	3	3	3	3	3	3	51	3	3	3	0	0	0	0	0	0	0	0	0	1	0	0	0
264	2	51	1	2	0	1	0	0	3	2	55	3	3	3	5	3	3	48	3	4	2	0	0	0	0	0	0	0	0	0	5	0	0	2
265	1	45	1	1	0	0	1	1	2	2	51	2	4	5	5	2	2	37	4	4	4	0	0	2	0	0	-1	0	1	1	-3	0	0	0
266	1	41	1	2	0	1	1	1	2	2	50	4	3	5	4	2	2	54	4	4	4	0	0	1	0	1	-1	0	0	1	-2	0	0	0
267	1	49	2	1	0	1	0	0	2	3	42	3	4	4	4	4	3	55	4	5	5	0	0	-4	0	1	0	0	0	0	-3	0	0	0
268	1	61	1	1	1	1	1	1	4	4	56	3	3	3	4	4	4	56	4	5	5	0	1	3	0	1	0	-1	0	0	5	-1	0	0
269	2	43	1	1	0	0	1	1	4	3	67	5	5	2	3	3	3	68	5	5	4	0	0	0	0	0	1	0	0	0	0	0	0	-3
270	2	46	2	1	0	0	0	0	2	2	49	3	3	3	4	2	2	54	3	4	4	3	0	1	0	0	0	0	0	0	-6	0	-1	0
271	2	34	1	2	0	0	0	0	3	3	40	3	5	4	5	4	4	52	5	5	1	0	0	-7	2	-2	0	0	1	-1	5	0	0	1
272	2	42	2	3	0	0	1	1	4	3	45	3	3	3	3	3	4	53	4	4	2	-1	0	0	0	0	0	0	0	-1	1	-1	0	0
273	1	51	1	1	0	0	0	1	3	3	45	3	3	3	3	3	4	45	3	3	3	0	0	0	0	0	1	0	0	-1	1	0	0	0
274	2	41	2	2	0	0	1	0	2	3	55	4	3	4	5	2	3	55	4	4	4	0	0	0	0	-1	0	0	2	0	0	0	-1	0
275	1	42	2	4	0	1	0	0	5	5	58	5	5	3	5	5	5	55	5	5	3	0	0	11	0	0	0	0	0	-1	-3	-3	-3	0
276	1	51	2	3	1	1	0	0	3	2	58	5	5	4	3	4	5	56	5	5	4	0	0	0	0	0	0	0	0	-1	2	0	0	0
277	2	50	1	4	0	0	0	0	4	2	54	4	4	2	2	2	3	48	2	2	4	-1	-1	9	1	1	-1	-1	-1	0	15	3	3	-3
278	1	48	2	3	1	1	1	1	3	3	45	3	5	3	4	3	4	46	3	5	5	0	0	0	0	0	0	0	-1	0	-1	0	0	0
279	1	45	2	1	1	1	1	1	3	3	40	3	3	5	3	3	4	45	3	2	5	1	1	3	0	1	-1	0	0	0	0	-1	1	0
280	2	38	2	4	0	0	0	0	3	3	62	4	3	3	5	3	5	71	5	3	3	1	0	3	0	1	0	-4	-1	0	0	0	2	-1
281	2	47	2	2	0	0	1	1	2	2	48	3	4	3	5	3	3	54	4	4	4	2	1	-3	1	-2	1	0	1	1	-5	0	-2	0
282	2	36	1	1	0	0	1	1	3	2	49	3	4	3	4	3	3	56	4	2	4	0	1	-4	0	-1	0	1	1	0	2	0	0	0
283	2	36	2	1	0	0	1	0	3	3	43	4	4	2	4	4	4	45	3	3	3	0	-1	2	0	-1	0	-2	-1	-1	2	0	0	0
284	2	42	2	4	0	0	0	0	1	2	59	4	5	4	5	5	2	61	2	2	2	0	-1	0	-3	-1	-2	-1	-3	2	0	2	-1	3
285	2	41	2	3	0	0	1	0	2	2	46	3	3	3	5	4	4	59	4	4	4	0	1	2	0	0	0	-2	-1	0	-17	-1	-1	-1
286	2	43	2	3	0	0	0	0	3	4	52	5	5	5	4	3	4	45	3	5	4	0	0	2	-2	0	0	-1	1	0	7	0	0	1
287	2	43	1	2	0	0	0	0	3	3	47	3	3	3	4	3	3	51	4	4	3	0	0	-3	0	0	0	0	0	0	-6	-1	-1	0
288	1	58	1	2	0	0	1	1	4	3	44	3	3	3	3	3	4	47	3	3	3	0	0	3	0	0	0	0	-1	0	-3	0	0	0
289	2	47	1	4	0	0	1	1	3	4	59	5	3	3	3	3	3	56	5	5	3	0	0	4	0	2	0	0	0	0	4	0	0	0
290	2	42	1	4	0	0	0	1	3	3	47	3	4	3	4	3	4	51	4	3	3	0	0	0	0	0	0	0	0	0	-1	-1	1	0
291	2	46	1	3	0	0	1	1	3	3	40	1	5	4	5	5	3	46	2	5	3	0	0	16	3	-1	-1	0	0	1	6	0	0	0
292	2	47	1	3	0	0	0	0	4	2	48	3	3	3	5	5	4	40	4	3	5	-1	-1	-7	-1	-1	0	0	0	0	0	-3	-2	-1
293	1	49	1	4	0	0	0	0	3	3	45	3	3	3	3	3	3	45	3	3	3	0	0	0	0	0	0	0	0	0	0	0	0	0
294	2	44	1	3	0	0	1	1	4	3	45	3	5	4	4	4	4	46	4	5	4	0	0	9	2	0	-1	-1	-1	0	2	1	0	-1
295	2	42	1	3	0	1	1	1	5	4	52	2	3	4	5	5	5	51	3	4	4	0	0	1	1	1	0	0	0	0	2	0	0	0
296	2	39	1	1	0	0	0	1	3	3	47	3	3	4	5	3	3	49	2	3	3	0	0	-2	0	0	0	0	0	0	-7	0	0	0
297	2	47	1	1	0	1	1	1	2	4	65	5	3	5	5	3	5	60	5	2	4	1	1	1	0	0	0	0	1	0	2	0	1	1
298	1	43	2	3	0	0	0	0	3	3	48	3	3	3	4	3	3	50	3	4	3	0	-1	0	0	0	1	0	0	-1	-5	0	-1	0
299	2	50	2	3	0	1	1	0	3	3	52	3	4	3	5	5	2	61	5	5	4	0	0	-2	0	-1	1	0	-1	0	2	0	0	0
300	1	45	2	1	1	1	0	0	4	4	36	2	2	4	4	4	3	45	4	3	3	0	0	0	0	1	0	0	0	1	-9	-1	-1	1
301	2	49	2	1	0	0	0	0	4	2	63	5	5	4	5	2	5	61	4	5	4	0	1	-11	-2	-2	-1	-1	3	-1	-1	-1	-2	1
302	1	51	2	1	0	0	1	1	3	3	45	3	3	3	3	3	3	54	4	3	4	0	0	0	0	0	0	0	0	0	4	0	1	0
303	2	40	2	3	0	1	0	0	2	2	59	4	3	4	5	3	3	63	5	3	4	0	0	3	0	0	0	0	0	0	2	0	0	1
304	2	36	2	1	0	0	1	1	2	1	65	4	5	2	5	2	2	68	5	4	3	-1	0	-1	1	0	-1	0	0	-1	1	0	-2	1
305	2	41	1	1	0	0	1	0	3	3	47	3	3	3	4	4	3	50	3	4	4	0	0	0	0	0	1	0	0	2	0	0	0	0
306	2	45	1	4	0	0	0	0	3	4	47	2	2	3	5	5	5	53	4	2	4	0	0	1	1	3	0	0	0	0	-3	0	3	-1
307	2	51	2	1	0	0	0	0	3	3	45	3	3	3	3	3	3	43	3	3	3	0	0	0	0	0	0	0	0	0	2	0	0	0
308	1	55	1	3	1	1	1	0	3	4	44	3	3	3	4	3	5	43	3	4	4	0	-1	-1	0	0	0	0	1	-1	-4	0	-1	0
309	2	48	2	2	0	0	0	0	3	3	45	3	3	3	3	3	1	45	3	3	3	0	0	0	0	0	0	0	0	2	0	0	0	0
310	2	43	1	3	0	0	1	1	1	1	45	3	3	3	4	3	2	54	4	3	3	1	0	0	0	0	0	0	1	1	-3	-1	-1	0
311	2	41	1	3	0	0	0	0	3	3	45	3	3	3	3	3	3	47	3	3	3	0	0	0	0	0	0	0	0	0	-3	0	0	0
312	1	48	2	2	0	1	1	1	2	3	46	4	3	4	4	3	5	46	4	5	3	1	0	-3	0	1	0	0	0	-1	-1	0	-1	0
313	2	42	2	4	0	1	1	0	3	3	52	3	3	3	4	4	3	54	3	3	3	1	-1	0	1	0	0	-1	0	0	-1	0	1	0
314	2	45	1	4	0	0	0	0	5	3	46	3	3	3	3	3	5	48	4	4	3	-2	0	2	0	0	0	1	0	-1	2	-1	-1	0
315	2	35	2	1	0	0	0	0	5	3	37	3	3	3	4	4	5	57	4	3	4	-2	-1	-2	0	-1	0	-1	0	-2	-7	-2	0	-1
316	2	42	1	2	1	1	1	0	5	3	64	3	3	3	5	3	5	68	1	5	5	0	0	-7	0	0	0	0	0	0	1	0	0	0
317	1	42	1	4	1	1	0	0	3	3	47	3	3	3	3	4	2	46	3	3	2	0	0	-3	0	0	-1	0	-2	2	-2	0	0	0
318	2	47	1	4	0	0	0	0	3	3	50	3	3	4	3	3	3	52	3	4	3	0	0	2	0	0	-1	0	0	0	-2	0	-1	0
319	1	43	1	2	0	1	0	0	4	2	42	2	3	2	4	3	4	44	2	4	3	0	0	4	0	-1	1	0	0	0	6	1	0	0
320	2	49	1	3	0	1	1	1	2	3	75	5	5	5	5	4	5	70	5	5	5	1	1	0	0	0	0	0	1	0	1	0	0	-1
321	2	41	2	4	0	1	1	1	3	5	63	5	5	5	5	5	5	63	5	5	3	1	0	6	0	0	0	0	0	0	-2	0	0	1
322	2	45	2	4	0	0	1	1	3	4	61	3	5	5	4	4	3	67	4	5	4	0	-1	2	0	0	0	0	0	1	-5	0	0	1
323	1	45	2	1	1	1	0	0	3	3	45	3	3	3	3	3	3	42	4	3	2	0	0	0	0	0	0	0	0	0	3	-1	0	1
324	1	47	2	3	0	1	0	0	4	4	45	3	3	3	3	3	4	44	3	3	3	0	0	0	0	0	0	0	0	0	1	0	0	0
325	2	42	2	4	0	0	0	1	3	2	69	5	5	5	3	4	2	65	5	5	1	0	0	1	0	0	-2	1	0	1	2	0	0	2
326	1	42	1	2	0	0	1	1	3	3	54	4	4	2	5	4	3	53	3	3	4	0	0	-2	-1	-1	3	0	0	0	-5	0	0	-1
327	2	40	1	3	0	0	1	1	4	4	49	2	3	4	4	4	5	53	4	2	3	0	-1	0	2	0	-1	-1	0	-1	0	-1	1	0
328	1	51	1	2	0	1	0	0	3	3	46	3	3	4	5	4	3	46	3	3	4	0	0	-1	0	0	-1	-2	-1	0	0	0	0	0
329	2	44	1	3	0	1	0	0	4	4	57	4	3	4	5	5	5	50	4	2	3	0	0	-3	1	2	-1	0	0	-1	3	0	2	0
330	2	45	1	4	0	1	1	1	5	5	69	5	5	5	5	5	5	69	5	5	5	0	0	2	0	0	0	0	0	0	-2	0	0	0
331	2	50	2	3	0	0	0	0	1	4	48	3	4	3	4	3	2	53	4	5	3	0	0	2	0	0	-1	0	0	-1	-3	-2	-1	1
332	2	38	1	4	0	1	1	0	3	1	45	3	3	3	3	3	3	60	5	5	1	1	0	0	0	0	0	0	0	0	0	-4	0	2
333	2	41	1	2	0	0	1	1	3	3	46	3	3	3	4	3	3	46	3	3	3	0	0	1	0	0	0	0	0	0	1	0	0	0
334	2	45	2	1	0	0	1	1	2	3	45	4	2	3	2	2	2	51	4	3	4	0	0	2	-1	2	0	1	1	0	-6	-1	1	-2
335	1	49	1	3	0	1	1	1	2	3	48	3	3	4	4	4	4	39	3	3	4	1	0	3	1	1	-1	1	0	0	18	1	1	0
336	1	40	2	1	1	1	1	1	4	2	59	5	5	3	3	4	4	60	4	5	3	0	0	1	-2	0	0	0	0	0	-4	-1	0	0
337	2	49	2	4	0	0	1	1	2	3	45	3	3	3	4	3	3	45	3	4	3	1	0	0	0	0	0	-1	0	0	0	0	-1	0
338	1	42	1	3	0	1	0	0	4	4	43	3	3	3	5	5	5	48	4	3	2	0	0	2	0	0	0	-1	-1	-1	-1	-1	0	1
339	2	41	2	1	1	1	1	1	2	3	62	4	4	4	5	3	3	64	5	5	5	1	0	-1	0	0	0	0	0	0	1	0	0	0
340	2	47	2	4	0	1	1	1	1	1	63	5	5	1	4	3	3	67	5	3	3	0	0	-3	-2	-2	2	1	0	0	4	0	0	1
341	2	37	1	3	0	0	0	0	3	1	53	2	4	3	5	3	3	53	1	2	4	0	0	-1	0	-1	1	-1	0	0	-2	3	0	0
342	2	42	1	1	0	0	1	0	3	4	45	3	3	3	3	3	3	46	3	4	5	0	-1	0	0	0	0	0	0	0	-1	0	0	0
343	2	42	1	2	0	0	1	0	2	2	56	4	4	3	4	3	2	62	5	5	3	0	0	-5	0	-1	0	0	0	1	9	0	-3	0
344	2	42	2	2	0	0	1	1	4	4	45	2	3	4	4	3	3	52	4	3	4	0	0	6	2	0	0	0	1	1	-2	0	-1	0
345	1	51	1	3	0	0	0	0	3	3	45	3	3	3	4	3	3	51	3	3	3	0	0	0	0	0	0	0	0	0	-6	0	0	0
346	1	47	2	1	0	0	1	1	2	2	54	5	5	4	3	4	2	60	5	3	3	0	0	9	0	0	0	1	1	0	0	0	2	1
347	1	52	2	2	0	1	0	0	3	5	61	5	5	5	5	5	5	55	4	5	5	1	0	-1	0	0	0	0	0	0	5	1	0	0
348	2	36	2	1	0	0	1	1	3	2	53	4	5	3	3	5	4	51	4	4	4	-1	-1	8	1	0	1	1	-2	-2	4	1	1	-1
349	2	37	2	1	0	0	1	0	3	3	51	4	3	3	4	4	3	46	3	3	3	0	0	1	0	0	0	0	0	0	0	0	0	0
350	2	48	2	2	0	1	0	0	5	5	52	4	4	3	4	4	5	51	1	5	4	0	0	-2	-1	-1	0	0	0	0	2	3	-1	0
351	2	49	1	4	0	0	1	1	3	3	45	3	3	3	3	3	3	57	3	3	3	0	0	0	0	0	0	0	0	0	-1	0	1	0
352	2	43	1	1	0	1	0	0	3	3	45	3	3	3	3	3	4	49	3	3	3	0	0	0	0	0	0	0	0	-1	-4	0	0	0
353	2	41	1	2	0	0	0	0	3	1	55	4	5	2	5	2	1	58	3	3	3	-2	0	3	-1	0	1	0	0	2	-3	0	1	0
354	1	52	2	3	0	0	0	0	2	2	71	5	5	5	2	2	5	56	3	3	3	1	1	-4	0	0	0	3	3	-1	-5	1	1	1
355	2	36	2	1	0	0	0	0	3	3	44	3	3	3	3	3	4	46	3	3	3	0	-1	1	1	0	0	0	0	0	-2	0	0	0
356	2	32	1	3	0	0	0	0	3	3	45	3	3	3	4	3	3	46	3	3	3	0	0	0	0	0	0	-1	0	0	-1	0	0	0
357	2	34	2	1	0	0	1	1	3	3	41	3	3	3	3	4	3	37	2	2	3	0	0	0	0	0	0	1	-1	0	4	1	1	0
358	1	46	2	4	0	0	1	1	3	3	43	2	5	4	5	4	3	48	3	5	4	0	1	7	1	-1	0	-1	0	0	-3	-1	0	0
359	2	46	2	1	0	0	0	1	3	2	53	4	4	3	4	2	4	60	4	5	4	0	1	1	0	1	1	0	1	-1	-9	-1	0	0
360	1	47	2	4	1	1	0	0	2	3	47	4	3	3	3	2	4	41	2	4	4	0	0	2	-1	0	1	0	0	-2	7	1	-1	-1
361	2	44	1	4	0	0	1	0	2	2	58	3	3	3	5	4	3	55	4	4	2	2	2	1	0	0	0	0	0	0	0	0	0	1
362	2	39	2	3	0	0	0	0	3	2	44	3	4	3	3	3	3	45	3	3	3	0	0	2	0	0	0	0	0	0	-1	0	0	0
363	2	41	1	1	0	0	0	1	3	2	48	4	4	4	4	4	3	54	4	4	3	0	0	-2	0	0	0	1	0	0	-3	0	0	1
364	2	41	1	1	0	0	1	1	3	3	45	3	3	3	3	3	3	45	3	3	3	0	0	0	0	0	0	0	0	0	0	0	0	0
365	1	49	1	4	1	1	0	0	5	1	45	5	3	5	5	3	5	45	5	2	4	0	0	0	-2	0	-1	0	0	0	0	-1	0	0
366	2	49	2	2	0	1	0	0	1	3	45	3	3	3	3	3	1	45	3	3	3	0	0	0	0	0	0	0	0	0	0	0	0	0
367	1	41	1	4	0	0	0	0	2	5	55	3	5	3	5	5	5	63	2	5	5	1	0	-10	2	-2	2	0	0	0	0	3	0	-4
368	2	58	1	4	0	1	0	0	4	5	60	5	5	4	5	5	4	65	5	4	4	0	0	3	0	0	0	0	0	0	1	0	1	0
369	1	37	1	2	0	1	1	1	4	4	58	4	4	4	5	4	5	67	5	5	5	0	0	-1	0	0	0	-1	0	0	2	0	0	0
370	2	42	1	4	0	0	1	1	2	2	44	3	3	4	5	4	5	54	1	1	1	1	1	11	2	2	0	-4	1	-2	4	3	4	0
371	2	38	2	4	0	0	0	0	2	1	54	3	4	2	4	3	3	46	4	4	2	0	0	0	1	0	0	0	1	-1	-4	-1	-1	1
372	2	47	1	4	0	0	0	0	1	1	45	3	3	3	5	5	2	51	2	2	4	0	1	0	0	0	0	0	0	0	-6	1	1	-1
373	2	53	2	2	0	0	1	1	2	3	61	4	2	4	4	4	3	55	3	3	4	1	0	1	0	0	0	0	0	0	-2	0	0	0
374	2	46	1	2	0	0	0	0	4	5	72	5	5	4	5	5	5	69	5	5	5	0	0	0	0	0	1	0	0	0	2	0	0	0
375	1	51	1	3	1	1	0	0	3	3	45	3	3	3	5	3	3	51	3	3	3	0	0	0	0	0	0	0	-2	0	-6	0	0	0
376	1	44	1	2	0	0	0	0	2	3	42	3	3	4	5	3	2	46	4	4	3	0	-2	-1	1	1	-1	-1	0	1	-1	-1	-2	1
377	2	41	2	3	0	0	0	0	3	3	45	3	3	3	3	3	3	45	3	3	3	0	0	0	0	0	0	0	0	0	0	0	0	0
378	1	61	2	4	0	1	1	1	5	5	69	5	5	4	4	4	5	69	5	5	4	0	0	1	0	0	1	-1	1	0	2	0	0	1
379	2	45	1	2	0	0	1	1	5	5	46	2	3	5	5	3	5	57	2	3	5	0	0	17	0	-1	-1	0	0	0	-3	0	0	0
380	1	34	2	3	0	0	0	0	3	3	53	3	3	3	3	2	3	57	5	5	1	0	1	-13	1	2	-2	0	2	0	-12	-3	-3	3
381	2	42	1	2	0	1	0	0	4	4	60	5	5	4	4	4	4	65	5	5	3	0	0	1	0	0	0	0	0	0	0	0	0	1
382	1	45	2	1	0	0	0	0	3	3	65	5	5	4	5	4	3	64	5	3	4	0	0	-4	0	0	0	0	0	1	-2	0	2	0
383	2	38	1	4	0	0	1	0	3	4	50	3	3	3	5	3	5	63	4	3	4	0	0	9	0	2	2	0	0	-1	3	0	2	1
384	2	35	2	2	0	0	0	0	3	3	45	3	3	3	5	3	3	57	5	5	1	0	0	6	0	0	0	0	0	0	2	-2	-2	2
385	1	51	2	2	0	0	0	0	4	5	63	5	5	1	5	5	5	62	5	5	3	0	0	0	0	0	0	0	-2	-1	3	0	0	-2
386	2	44	2	4	0	1	1	1	3	3	53	4	4	4	5	5	5	58	5	4	4	0	0	-5	0	-1	0	0	0	-2	-10	-1	-1	0
387	1	46	2	1	0	0	1	1	3	4	45	3	3	3	4	3	5	51	5	5	5	0	0	0	0	0	0	0	0	-2	8	0	0	0
388	2	40	2	4	0	1	0	0	1	1	63	3	3	5	5	3	3	59	2	3	4	0	0	-4	0	0	0	0	0	-2	-2	0	0	0
389	1	49	2	1	0	1	1	0	3	4	45	3	3	3	4	3	5	44	3	3	4	0	-1	0	0	0	0	-1	0	-1	0	0	0	-1
390	2	41	1	3	0	1	0	0	3	2	57	4	4	4	4	4	4	59	4	4	4	0	0	1	0	0	0	0	0	-1	-6	0	0	0
391	1	45	2	3	0	0	0	0	2	4	41	2	3	4	5	2	3	44	3	3	3	0	-1	5	1	-1	-1	0	2	-1	-4	-1	-1	-1
392	1	44	2	3	1	1	1	1	3	3	45	3	3	3	3	3	4	55	4	4	2	0	0	4	0	0	0	1	1	0	1	0	0	0
393	1	45	2	1	0	1	0	0	4	3	45	3	3	3	3	3	5	45	3	3	3	1	0	0	0	0	0	0	0	-2	0	0	0	0
394	2	37	2	3	0	0	0	0	2	3	54	4	4	4	4	3	2	40	3	3	2	0	-1	1	0	0	0	0	0	1	-4	0	0	2
395	1	46	2	2	0	1	1	1	3	3	56	5	3	3	4	4	5	58	5	4	4	0	0	4	0	0	1	0	1	-1	-2	-4	-1	0
396	2	34	1	3	0	0	0	0	2	2	40	3	3	3	5	4	3	41	3	3	3	0	0	-6	0	0	0	0	0	-1	0	0	0	0
397	2	48	2	2	0	1	1	0	4	5	65	1	5	1	5	5	5	55	5	5	1	1	-1	4	4	0	0	-1	-1	-1	12	0	0	0
398	2	39	1	4	0	0	1	1	4	3	40	3	3	5	5	4	3	53	5	5	4	1	-1	0	0	2	-1	0	0	1	5	-1	-1	-1
399	2	43	2	2	0	0	1	1	3	4	60	5	5	5	5	5	4	57	4	4	4	0	0	-3	-1	0	0	0	0	1	-7	1	1	1
400	1	48	2	3	0	1	0	0	3	2	45	3	4	3	3	3	3	46	3	3	3	0	0	0	0	0	0	0	0	0	-1	0	1	0
401	2	44	2	3	0	0	0	0	2	2	50	3	4	4	4	2	2	56	3	4	4	0	0	6	0	0	0	0	0	0	0	0	0	0
402	1	45	2	2	1	1	1	1	3	3	45	3	3	3	3	3	3	45	3	3	3	0	0	0	0	0	0	0	0	0	0	0	0	0
403	2	36	1	4	0	0	0	0	3	4	45	3	3	3	5	3	5	62	3	3	3	0	0	0	0	0	0	0	1	-2	-6	0	0	0
404	2	46	1	3	1	1	1	1	4	3	40	3	4	4	5	3	5	40	4	5	4	0	1	6	2	1	0	0	2	0	3	1	0	1
405	1	56	1	4	0	0	0	0	3	3	45	3	3	3	3	3	3	45	3	3	3	0	0	0	0	0	0	0	0	0	0	0	0	0
406	1	56	2	3	1	1	0	0	3	3	45	3	3	3	3	3	1	47	4	3	3	0	0	0	0	0	0	0	0	2	-2	-1	0	0
407	2	35	1	1	0	0	1	1	3	3	48	3	3	3	4	3	4	54	4	3	4	0	0	-2	0	0	0	0	0	0	-2	-1	0	0
408	1	45	1	1	0	1	1	1	4	3	46	3	3	3	5	3	5	44	3	3	3	0	0	-1	0	0	0	0	0	-1	1	0	0	0
409	1	59	2	3	0	0	0	1	3	3	42	2	2	4	4	4	3	42	4	3	5	0	1	-4	1	1	0	0	-1	1	0	-2	0	-1
410	2	33	1	3	0	0	1	0	2	2	48	4	3	3	5	2	3	43	4	4	2	-1	-1	-3	0	1	0	0	0	-2	5	1	0	1
411	2	46	1	2	0	0	1	1	4	5	40	3	3	3	5	5	5	33	1	5	1	0	0	2	0	0	0	0	0	0	1	0	-2	1
412	2	43	2	2	0	0	1	0	3	3	42	3	3	3	3	3	3	44	3	2	3	0	0	3	0	0	0	0	1	0	-2	0	0	1
413	1	44	1	4	0	0	0	0	3	3	63	5	5	1	3	3	3	60	5	5	1	0	0	0	0	0	0	0	0	0	3	0	0	0
414	2	44	2	1	0	1	1	1	3	4	54	4	5	4	4	3	4	59	5	5	5	0	-1	0	-2	-2	1	0	0	0	-3	0	0	-1
415	2	41	2	2	0	0	1	1	3	3	45	3	3	3	3	4	3	45	3	3	3	0	0	0	0	0	0	0	-1	0	0	0	0	0
416	2	50	1	3	0	0	0	0	3	3	45	3	3	3	5	4	3	46	3	3	3	0	0	0	0	0	0	-1	0	0	-1	0	0	0
417	2	41	2	3	0	1	1	1	3	3	54	4	4	3	4	3	3	65	4	4	3	0	1	0	0	0	-1	0	1	0	1	1	1	-2
418	2	34	1	2	0	0	1	1	4	4	45	3	3	3	5	5	4	46	3	2	4	0	0	-2	0	0	0	0	0	0	-3	0	1	-1
419	2	48	2	4	0	0	1	1	1	1	56	4	2	3	4	2	2	49	3	3	3	0	0	-4	0	1	0	1	0	0	1	1	0	0
420	2	51	2	4	0	0	0	0	2	2	46	3	4	2	2	2	1	46	5	3	2	1	1	-1	0	-1	1	1	1	1	-1	-2	0	1
421	2	47	2	1	0	0	1	1	2	1	41	5	2	4	5	2	5	46	4	3	2	-1	0	1	-2	0	-2	-3	-1	-1	-9	-1	0	2
422	2	45	1	3	0	0	0	0	3	2	45	3	3	3	4	4	4	43	2	3	4	0	0	0	0	0	0	0	-1	-1	2	1	0	-1
423	2	45	2	4	1	1	1	1	2	5	64	5	3	5	3	1	3	54	4	4	4	3	0	-6	0	2	0	0	4	0	3	-1	0	1
424	2	49	2	4	0	0	0	0	3	3	48	1	3	3	5	5	5	48	3	3	3	0	0	0	0	0	0	0	0	0	-4	0	0	0
425	2	40	1	2	0	0	1	1	3	3	45	3	3	3	3	3	3	43	3	3	3	0	0	0	0	0	0	0	0	0	0	-1	0	0
426	2	48	1	1	0	0	0	0	4	4	35	2	2	4	4	4	3	44	2	2	3	0	0	6	0	0	0	0	0	0	-6	1	0	1
427	2	34	2	1	0	0	1	0	4	3	44	2	3	4	3	4	4	41	2	3	4	0	0	-2	0	0	0	1	-1	0	0	1	-1	0
428	2	40	2	2	0	0	1	1	1	1	59	5	4	3	4	3	5	54	4	2	3	0	0	4	0	0	-2	0	-2	0	4	0	0	0
429	1	61	2	1	0	0	1	1	3	3	44	3	3	3	4	3	3	50	3	4	3	-1	0	2	0	0	0	0	0	-1	-6	0	-1	0
430	2	44	1	4	0	0	0	0	4	4	45	3	3	4	4	4	3	46	4	3	3	0	-1	0	0	0	0	-1	-1	0	-2	-1	0	0
431	2	45	2	3	0	0	0	0	1	1	45	3	3	3	3	3	5	58	3	3	3	2	0	14	0	0	0	0	0	-4	3	0	0	0
432	2	45	2	4	0	1	1	0	4	4	51	3	3	3	4	4	5	47	5	5	5	0	0	-6	0	0	0	0	-1	-1	-1	-2	-2	-2
433	2	42	1	2	0	0	1	1	3	3	47	3	3	3	5	4	3	49	3	1	4	0	0	-3	0	0	0	0	0	0	1	-1	1	0
434	2	45	2	1	0	0	1	1	1	3	66	5	3	5	5	4	2	61	5	3	4	0	0	-6	0	2	0	0	0	0	3	0	2	1
435	1	48	1	3	0	1	0	0	3	3	45	3	3	3	4	4	3	50	3	5	3	0	1	-1	0	0	0	0	0	-1	-5	0	-1	0
436	2	34	1	3	0	0	0	0	2	3	43	3	3	3	5	5	3	45	3	3	2	1	0	7	-2	0	0	-1	-1	-1	7	0	0	1
437	2	43	1	1	0	1	1	1	4	3	47	4	4	5	5	4	4	50	3	4	5	0	-1	6	0	-1	-1	-1	0	0	7	-1	0	0
438	1	49	1	1	0	0	1	1	3	3	47	3	3	3	5	4	3	54	3	4	3	0	0	1	0	0	0	0	0	0	2	1	0	0
439	2	50	2	4	0	0	0	0	3	3	63	5	5	4	5	4	3	56	5	5	4	0	-1	3	0	-1	0	-1	-1	0	8	0	0	0
440	2	42	2	2	0	1	0	1	2	1	67	5	1	3	5	3	4	48	4	2	4	1	2	6	0	0	0	0	1	-1	0	0	1	0
441	2	53	2	3	1	1	0	0	3	5	63	5	5	1	5	5	4	63	5	5	1	0	-4	0	0	0	0	0	-2	-1	1	0	0	0
442	2	45	2	3	0	0	0	0	3	3	55	2	2	4	5	5	5	59	4	3	3	-2	-2	1	1	-1	0	-1	-1	-2	-7	-1	-1	1
443	2	46	2	1	0	0	1	1	2	2	43	3	3	3	4	3	3	43	3	3	3	0	0	6	0	0	0	0	0	-1	5	0	0	0
444	2	40	2	2	0	0	1	1	3	3	44	3	3	3	4	3	4	44	3	3	3	0	0	0	0	0	0	-1	0	-1	1	0	0	0
445	2	40	1	1	0	0	0	1	4	4	50	3	3	3	4	4	3	53	3	3	3	0	0	-2	0	0	1	-1	0	1	-14	0	0	1
446	1	58	2	4	0	1	0	0	3	3	37	2	3	4	5	3	3	34	2	4	3	0	0	-1	0	-1	-1	0	1	1	2	0	-1	0
447	1	41	2	2	0	1	0	0	3	3	47	3	3	3	4	4	4	48	3	5	3	0	0	-1	0	0	0	0	0	-1	-1	0	-1	0
448	1	42	1	2	1	1	0	1	4	5	45	3	4	4	4	4	5	56	4	4	3	0	0	2	0	-1	0	0	0	0	-4	-1	0	0
449	2	39	2	4	0	0	1	0	4	5	53	5	5	4	5	5	3	38	1	5	4	1	0	-12	-4	0	0	0	0	2	-5	0	0	0
450	2	45	2	2	0	0	0	1	3	4	46	3	3	3	3	3	3	46	3	3	3	1	0	0	0	0	0	0	0	0	0	0	0	0
451	1	50	1	4	0	0	1	1	3	3	55	4	5	4	4	3	3	60	4	5	3	0	0	8	1	0	0	1	1	0	5	-3	0	1
452	1	47	1	2	0	1	1	1	3	2	47	3	3	3	3	3	3	40	2	3	3	0	1	-3	0	-1	1	0	0	0	1	1	1	0
453	2	44	2	4	0	0	0	0	2	2	50	4	3	4	5	4	4	50	4	4	3	1	1	-2	-2	-1	-1	-1	0	-1	-6	-2	-2	0
454	2	41	1	4	0	1	0	0	4	3	56	3	4	3	5	5	4	63	5	5	3	0	1	1	1	0	0	0	0	0	0	0	0	0
455	2	45	1	1	0	1	1	1	5	2	47	3	3	3	4	4	5	62	5	5	5	0	0	-1	0	0	0	1	0	0	-8	0	0	0
456	2	41	1	2	0	0	1	1	3	4	46	3	3	4	4	4	4	43	2	2	3	0	-1	-4	0	0	0	-1	0	-1	-2	0	1	1
457	2	40	2	2	0	1	1	1	1	2	60	3	3	4	4	4	5	62	5	5	4	0	0	-7	1	1	0	0	0	0	5	0	0	1
458	2	40	2	1	0	0	1	1	5	4	36	2	2	4	3	4	5	44	3	3	3	0	-1	7	1	1	-1	0	0	0	-6	-1	-1	1
459	2	44	2	2	0	1	1	1	3	3	52	5	5	4	5	4	3	45	3	4	5	0	0	-3	-1	-2	0	0	0	0	-3	0	0	0
460	2	44	1	2	0	1	1	1	5	5	56	3	4	3	4	5	4	47	3	4	4	0	0	0	0	0	0	0	0	1	-2	0	-2	0
461	2	38	1	4	0	0	1	1	3	4	43	3	3	3	4	4	4	61	4	4	4	0	0	1	0	1	1	0	0	0	-1	0	-2	0
462	1	51	1	4	0	0	1	1	3	3	44	3	3	3	3	3	3	45	3	3	3	0	0	1	0	0	0	0	0	0	0	0	0	0
463	2	50	1	3	0	0	1	1	3	4	48	3	4	3	4	3	3	46	3	4	3	0	0	-1	1	0	0	0	0	0	2	1	0	0
464	1	52	1	1	0	0	1	1	5	3	44	3	3	4	5	4	5	37	3	3	4	0	0	0	0	0	0	0	-1	0	3	-1	0	0
465	2	47	2	4	0	0	0	0	4	4	53	3	4	4	4	4	4	44	3	4	4	0	0	-5	1	0	0	0	0	0	7	1	0	0
466	1	50	2	4	0	0	1	1	3	3	45	3	3	3	4	3	3	47	3	3	3	0	0	0	0	0	0	-1	0	1	3	1	0	1
467	2	49	1	3	0	0	1	1	5	4	60	3	3	4	5	5	5	56	1	1	5	0	0	-6	0	-2	1	0	0	0	5	1	0	0
468	2	33	2	4	0	0	0	1	3	2	45	3	3	4	5	5	4	48	3	3	3	0	1	1	0	0	-1	-1	-2	-1	-4	0	0	0
469	2	49	2	3	0	1	0	0	2	1	52	4	4	2	5	2	3	48	5	3	3	-1	1	7	0	-2	1	0	1	0	6	0	-1	0
470	1	61	2	2	0	1	0	0	2	3	50	4	5	4	4	3	4	41	3	4	4	0	0	2	0	0	1	1	0	-1	12	1	0	0
471	2	38	1	3	0	0	0	0	1	3	45	3	3	3	3	3	1	45	3	3	3	1	-2	0	0	0	0	2	-2	1	0	0	0	0
472	2	44	1	3	0	1	1	1	3	3	51	4	3	4	4	4	3	58	5	3	4	1	1	15	1	1	0	0	0	2	10	0	2	-1
473	1	61	1	4	1	1	1	1	2	3	47	2	4	3	5	3	4	44	4	4	4	2	0	-2	2	0	0	0	1	0	0	0	0	-1
474	1	42	2	1	0	0	1	1	3	2	46	3	3	3	5	3	3	46	3	3	2	-1	0	1	0	0	0	-1	1	0	0	0	0	0
475	2	47	2	1	0	1	1	0	3	1	48	4	5	5	5	5	5	50	5	5	4	0	0	-9	1	0	0	0	0	0	1	0	0	0
476	1	46	1	2	0	1	0	0	5	3	46	3	3	3	3	3	1	59	3	3	3	-4	0	-1	0	0	0	0	0	0	-8	0	0	0
477	2	40	2	4	0	0	0	0	3	3	45	3	3	3	4	4	3	45	3	3	3	0	0	-1	0	0	0	0	0	0	0	0	0	0
478	1	51	2	1	0	1	1	1	3	3	67	3	3	3	5	4	3	62	5	5	5	0	0	2	0	0	1	0	0	1	4	-2	-2	-1
479	2	44	2	3	0	0	1	0	4	5	37	3	3	3	5	5	3	45	3	3	3	0	0	-10	-2	-2	2	0	0	0	-18	-2	-2	2
480	2	40	1	1	0	0	0	0	2	3	44	3	3	4	5	1	3	44	1	4	4	1	0	-3	0	-1	0	-2	1	0	0	1	-2	0
481	2	56	2	4	0	0	0	0	3	3	45	3	3	3	4	4	3	46	3	3	3	0	0	0	0	0	0	-1	-1	1	-1	0	0	0
482	2	45	1	4	0	0	0	0	3	3	45	3	3	3	4	3	3	51	4	5	3	0	0	3	0	0	0	0	0	1	1	-1	-2	1
483	1	42	2	3	0	0	0	0	3	3	45	3	3	3	3	3	3	45	3	3	3	0	0	0	0	0	0	0	0	0	0	0	0	0
484	2	45	1	3	0	0	1	1	3	3	46	3	3	3	4	3	3	50	4	4	4	0	0	2	0	1	1	1	1	0	5	-1	0	0
485	2	43	2	3	0	0	0	0	1	1	62	3	5	3	5	2	3	63	2	3	2	0	0	0	0	-3	0	0	1	-2	-3	0	-1	1
486	2	45	1	3	0	0	0	0	3	3	41	3	3	4	5	4	3	45	3	3	4	0	0	0	0	0	0	0	0	0	-1	0	0	0
487	2	39	2	4	0	0	0	0	1	1	67	5	2	4	5	3	3	59	5	3	3	0	0	-1	0	0	0	0	0	0	3	0	-1	1
488	1	51	2	1	1	1	1	1	3	3	45	3	3	3	4	4	4	49	3	3	4	0	0	-1	0	0	0	0	0	0	-2	0	0	0
489	2	43	1	4	0	1	0	0	3	3	45	3	3	3	5	5	2	51	2	3	4	1	0	0	0	0	0	0	0	0	1	2	1	0
490	1	51	2	3	0	1	0	0	3	2	53	3	5	5	4	4	5	52	4	5	5	-1	0	-2	2	0	0	0	0	-1	3	1	0	0
491	2	46	2	1	0	0	1	0	3	3	47	3	3	3	4	3	3	57	4	4	2	0	-1	-1	0	0	0	0	1	0	0	-1	-1	1
492	1	37	1	1	0	0	1	1	3	3	45	3	3	3	4	3	3	57	5	5	3	0	0	0	0	0	0	0	0	0	-2	0	0	0
493	2	48	1	4	0	0	0	0	5	2	46	3	5	3	3	3	4	58	4	4	5	0	-1	-1	0	-4	0	2	2	0	1	-2	0	0
494	1	55	1	1	0	0	1	1	3	2	47	5	5	1	5	2	3	53	5	5	3	0	-1	2	-1	0	1	0	-1	0	-1	0	0	1
495	1	47	1	3	0	1	1	0	3	3	48	4	1	2	2	5	4	46	4	3	4	1	-2	8	1	0	0	1	-4	-1	-4	0	-1	-3
496	2	37	1	4	0	0	0	0	4	5	45	3	3	3	5	5	5	57	3	3	3	1	0	2	0	0	0	-1	-1	0	-12	0	0	0
497	2	51	1	4	0	0	1	1	1	1	59	4	5	5	5	3	5	60	4	5	5	0	1	4	0	0	0	0	1	0	4	1	0	0
498	2	45	1	3	0	0	0	0	3	3	50	3	3	4	4	3	3	50	3	5	4	0	-1	-3	0	0	0	0	0	0	-8	0	-2	0
499	2	39	2	1	0	0	1	1	1	1	53	3	3	3	4	2	1	50	3	3	2	0	0	0	1	0	0	0	0	0	5	1	1	1
500	2	49	2	3	0	0	0	0	3	4	44	2	3	3	3	3	4	42	3	3	3	0	0	-4	1	-1	0	1	0	-1	1	0	0	1
501	2	46	2	2	1	1	1	1	4	3	43	2	3	4	4	4	4	30	3	4	3	0	0	-5	2	0	0	1	0	1	1	-2	0	1
502	2	51	2	4	0	0	1	1	3	4	49	5	5	4	5	5	4	42	3	3	4	0	0	0	0	0	0	0	0	-1	-3	2	2	0
503	2	45	1	3	0	0	0	0	5	3	45	3	3	3	3	3	4	45	3	3	3	-1	0	0	0	0	0	0	0	0	0	0	0	0
504	1	43	2	4	0	1	0	0	3	4	45	3	3	3	4	4	3	57	3	4	3	0	-1	0	0	0	0	-1	-1	0	-12	0	-1	0
505	2	39	2	3	0	0	0	0	3	3	45	3	3	3	3	3	3	47	3	3	3	0	0	0	0	0	0	0	0	0	0	0	0	0
506	2	51	2	3	0	1	0	0	1	2	48	5	5	3	3	3	4	47	5	5	4	3	1	0	0	-2	0	1	0	0	9	0	0	-3
507	2	43	2	3	0	0	0	0	3	3	45	3	3	3	3	3	3	46	3	3	3	0	0	0	0	0	0	0	0	0	-2	0	0	0
508	1	47	1	4	1	1	0	0	3	3	45	3	3	3	3	3	3	50	4	4	3	0	0	0	0	0	0	0	0	0	3	0	0	0
509	2	41	1	4	0	0	0	0	2	3	45	3	3	3	4	4	3	58	4	4	3	1	0	0	0	0	0	-1	0	0	-2	0	1	1
510	1	52	1	2	0	1	1	1	3	3	47	3	3	4	5	3	5	51	3	3	3	0	0	2	0	0	-1	0	-1	0	-3	0	0	-1
511	1	34	1	1	0	0	0	1	3	1	50	3	3	3	5	3	3	43	5	4	4	0	1	-5	0	0	0	-3	-1	0	2	-2	-1	-1
512	2	43	1	1	0	0	1	1	3	3	45	3	3	4	3	3	3	51	2	3	4	0	0	0	0	0	0	0	0	0	-6	1	0	0
513	2	47	1	3	0	1	0	0	5	5	58	3	3	3	5	5	5	58	5	5	4	0	0	6	2	2	0	0	0	0	-1	0	0	0
514	2	38	2	2	0	1	1	1	5	4	44	5	5	5	5	5	4	45	4	5	5	0	0	-2	0	-1	0	0	0	1	-2	1	0	0
515	1	45	1	3	0	1	0	0	3	4	57	3	3	3	5	4	5	66	5	5	4	1	0	4	-1	0	0	0	1	0	-3	-1	-1	-1
516	2	33	1	4	0	0	1	1	4	4	60	5	3	3	5	4	5	51	3	4	4	0	0	1	0	2	-1	0	1	0	3	1	1	0
517	2	33	2	4	0	0	0	0	4	3	45	3	2	3	3	2	5	29	2	1	5	0	-1	-3	-1	1	1	0	2	-1	-1	1	2	0
518	2	40	2	2	0	0	1	0	3	2	39	3	3	4	4	4	3	38	2	3	4	0	0	-1	-1	-1	0	-1	-1	0	3	1	1	0
519	2	49	2	1	0	1	1	1	3	3	45	3	3	3	3	3	3	45	3	3	3	0	0	0	-1	0	0	0	0	0	1	-1	0	0
520	2	46	2	4	0	0	1	1	3	5	66	3	4	5	4	4	3	70	5	5	5	0	0	3	2	1	0	1	1	0	-1	0	0	0
521	2	47	1	2	0	0	1	1	3	3	45	3	3	3	3	3	3	51	3	3	3	-1	0	0	0	0	0	0	0	0	-7	0	0	0
522	2	39	2	3	0	1	1	0	1	3	54	5	3	4	4	4	2	60	5	4	4	1	0	2	-1	-1	0	-1	0	1	0	0	-1	0
523	1	53	2	3	1	1	0	0	4	3	47	3	3	3	3	3	4	54	3	4	4	0	0	-2	0	0	0	0	0	0	-1	0	-1	-1
524	2	45	1	1	0	1	1	1	3	5	64	5	5	4	5	5	4	60	5	5	5	0	0	2	0	0	0	0	0	-1	7	0	0	0
525	2	47	2	1	0	0	1	0	2	3	57	5	5	5	5	5	3	63	3	3	5	1	0	0	0	-1	0	0	-1	0	4	2	0	0
526	2	43	2	1	0	1	1	1	4	3	45	3	3	3	3	3	5	45	3	3	3	0	0	0	0	0	0	0	0	-2	0	0	0	0
527	2	41	1	3	1	1	0	1	4	3	45	3	3	3	4	3	4	45	3	3	3	0	0	-1	0	0	0	-1	0	0	-1	0	0	0
528	2	43	2	1	0	0	1	0	2	2	45	3	3	3	4	4	4	48	3	3	3	1	1	3	0	0	0	0	0	0	-5	0	0	0
529	2	48	2	1	0	0	1	1	3	2	46	3	2	4	5	3	3	52	4	4	3	-1	-1	4	1	-1	1	0	0	0	6	0	0	-1
530	2	41	2	4	0	0	1	0	3	3	45	3	3	3	3	3	5	51	3	4	3	0	0	0	0	0	0	0	0	-2	4	1	-1	0
531	2	42	1	3	0	0	0	0	2	3	59	4	4	3	4	3	3	54	4	5	3	1	-1	-2	0	0	-1	0	1	-1	2	1	-1	-1
532	1	44	2	4	1	1	1	1	3	5	50	4	5	5	5	5	5	37	3	5	5	1	0	0	-1	0	0	0	0	0	3	1	0	0
533	1	46	1	4	0	0	1	1	3	3	48	3	3	3	5	4	3	56	3	3	3	0	0	-2	-1	0	1	-1	1	0	-2	0	1	1
534	2	48	2	3	0	1	0	0	4	3	46	3	3	3	3	3	4	45	3	3	3	-1	0	-2	0	0	0	0	0	-1	1	0	0	0
535	2	47	2	3	0	0	0	0	2	1	56	3	3	3	5	1	2	52	3	5	3	-1	1	3	1	1	-1	0	1	1	-2	0	-2	0
536	2	44	2	3	0	0	0	0	2	2	44	4	2	4	4	5	2	52	5	3	2	2	-1	-2	-1	0	0	0	0	0	-2	-2	1	0
537	1	50	1	3	1	1	0	0	4	3	45	3	3	3	3	3	5	45	3	3	3	-3	0	0	0	0	0	0	0	0	0	0	0	0
538	1	44	1	1	0	1	1	1	3	3	45	3	3	3	4	4	3	55	3	3	3	0	0	0	0	0	0	-1	-1	0	1	0	0	0
539	2	45	2	1	0	0	1	1	4	5	60	5	4	5	4	5	4	46	4	3	2	0	0	0	0	0	0	0	0	0	0	-1	-1	2
540	2	39	1	1	0	0	1	1	1	3	45	3	3	3	3	3	1	45	3	3	3	0	0	0	0	0	0	0	0	2	0	0	0	0
541	2	39	1	2	0	1	1	0	3	4	44	3	2	3	4	5	5	43	3	2	5	1	1	5	0	0	2	0	-1	-1	13	0	1	-1
542	1	50	2	2	0	0	0	0	3	2	54	4	4	4	4	4	5	55	4	4	4	0	0	0	0	0	0	0	0	-1	0	0	0	0
543	1	44	2	1	0	0	0	1	2	4	55	3	3	2	3	4	2	42	3	2	3	0	0	-9	0	-1	0	0	-1	0	-3	0	0	1
544	2	43	1	3	0	0	0	0	5	3	48	3	3	3	3	3	5	55	3	3	5	0	0	3	0	0	1	0	0	0	2	1	0	-2
545	2	44	1	2	0	1	0	1	3	3	45	3	3	3	3	3	3	38	3	3	3	0	0	0	0	0	0	0	0	0	4	0	0	0
546	1	49	2	3	0	0	0	0	3	4	45	3	3	3	3	3	3	44	3	3	4	0	0	0	0	0	0	0	0	0	1	0	0	-1
547	2	44	2	2	1	1	1	1	4	5	61	3	3	3	5	5	5	57	3	5	3	1	0	6	2	2	0	0	0	0	11	2	0	1
548	2	46	1	4	0	0	0	0	2	2	26	1	2	4	5	2	3	35	2	3	4	0	0	4	0	-1	0	0	0	-1	-8	-1	-1	0
549	1	55	1	1	0	1	0	1	3	5	63	5	5	1	5	5	5	63	5	5	1	0	0	0	0	0	0	0	0	0	0	0	0	0
550	1	42	2	3	0	0	1	1	3	3	45	3	3	3	3	3	3	45	3	3	3	0	0	0	0	0	0	0	0	0	0	0	0	0
551	2	44	2	4	0	0	1	0	3	1	55	4	5	3	5	3	5	59	5	5	3	-2	0	10	1	0	0	0	0	0	4	0	0	0
552	2	42	1	3	0	0	0	0	3	3	51	3	3	3	3	4	4	46	3	4	3	0	0	-7	0	0	0	0	0	-1	-4	0	-1	0
553	1	50	1	3	0	0	0	0	3	3	45	3	3	3	4	3	4	45	3	3	3	0	0	0	0	0	0	-1	0	-1	0	0	0	0
554	2	42	2	3	0	1	0	0	2	2	63	5	4	3	5	3	5	52	4	5	5	1	1	0	0	1	2	0	0	0	2	1	0	0
555	2	47	2	3	0	0	0	0	2	2	48	2	4	3	5	3	3	44	3	3	4	1	0	0	1	-2	0	0	1	0	5	0	0	0
556	1	47	1	4	0	0	0	0	3	3	45	3	3	3	4	4	3	48	3	3	3	0	0	-1	0	0	0	0	-1	0	-4	0	0	0
557	2	42	2	2	0	0	1	1	3	4	56	3	3	3	5	5	3	41	3	3	3	0	0	-3	0	0	0	0	0	1	17	0	0	0
558	2	48	1	2	0	0	1	1	3	3	46	3	3	3	3	3	3	51	3	4	3	1	1	6	0	0	0	1	1	0	3	1	-1	0
559	2	51	2	3	0	0	1	1	3	3	48	3	3	4	4	5	5	50	3	3	3	0	0	4	0	0	0	1	-1	-1	0	0	-1	1
560	1	55	1	3	0	0	0	0	3	3	56	3	4	3	5	3	3	55	4	4	3	0	0	-2	1	0	0	0	0	0	2	0	0	0
561	2	43	1	2	1	1	1	1	4	3	48	3	3	3	4	4	5	47	3	3	3	0	0	-3	0	0	0	0	0	0	0	0	0	0
562	1	46	2	3	0	0	0	0	3	3	50	4	4	3	4	4	4	50	4	3	4	0	0	4	0	0	1	0	-1	0	3	0	0	0
563	2	46	2	2	0	1	0	0	2	1	52	3	3	4	5	5	4	55	4	5	4	0	0	-2	1	1	0	0	0	0	-1	0	-1	0
564	2	47	1	3	0	0	1	1	3	5	61	5	5	5	5	5	5	59	1	5	5	0	-2	-6	-4	-2	0	0	0	0	-6	0	-4	0
565	1	48	2	2	0	0	1	0	3	3	43	3	3	3	5	5	4	36	3	3	4	0	0	-1	0	0	0	-2	-1	-1	0	0	-1	-1
566	1	52	1	4	0	0	1	1	3	3	57	5	5	4	4	4	4	58	4	5	4	1	0	-1	-1	0	0	1	0	0	-2	0	0	0
567	2	47	1	4	0	1	1	1	5	4	53	3	3	3	4	4	5	49	3	3	3	0	1	3	1	1	0	1	1	0	9	1	1	1
568	2	38	2	3	0	0	0	0	1	1	69	1	5	5	5	4	1	63	3	3	3	0	0	-2	0	0	0	0	0	0	-8	0	0	0
569	1	43	1	3	0	1	0	1	2	1	51	3	3	3	2	1	1	61	5	5	3	0	0	11	0	0	0	1	0	1	-1	0	0	0
570	1	44	2	2	0	0	0	0	1	2	49	3	3	3	4	4	1	53	3	4	3	1	-1	0	0	0	0	0	-2	0	-1	0	-1	0
571	2	46	1	4	0	0	1	1	2	3	56	3	3	3	5	3	2	59	4	5	4	1	1	-11	-1	-1	1	0	1	1	-9	-2	-1	0
572	2	45	2	4	0	1	0	0	2	2	50	3	4	3	4	2	3	44	3	3	3	0	0	4	1	0	-1	0	0	-1	5	1	1	0
573	1	45	2	3	0	0	0	1	2	3	47	3	3	3	3	3	3	56	4	4	3	0	0	-2	0	0	0	0	0	0	0	0	0	0
574	1	57	2	4	0	0	1	0	3	3	42	3	3	3	4	4	4	40	2	3	4	1	0	-5	-1	-1	1	0	0	0	7	1	-1	-1
575	2	43	1	3	0	0	0	1	3	1	60	5	4	1	5	1	5	62	4	5	1	1	2	2	-1	1	0	-1	2	-1	-4	0	-1	0
576	1	53	1	2	0	1	1	1	3	2	49	4	4	2	3	3	3	52	4	4	2	0	0	2	-1	-1	0	0	0	0	4	0	0	0
577	2	47	1	1	0	0	1	0	4	3	46	3	3	3	5	4	1	54	4	4	3	-1	0	5	0	2	0	0	0	2	-2	-1	0	0
578	2	46	1	2	0	0	0	0	2	3	45	3	4	4	3	3	3	48	3	3	4	1	-1	1	0	-1	-1	0	0	0	12	0	0	-1
579	2	41	2	1	0	1	1	1	2	3	36	3	1	3	5	4	3	55	5	5	4	0	0	17	1	0	0	0	-1	0	3	0	-1	0
580	2	48	2	2	0	1	0	1	2	2	59	5	3	5	5	5	3	43	4	4	4	1	0	1	-1	1	-1	0	0	0	8	0	0	0
581	2	48	2	3	0	0	0	0	4	3	43	3	3	3	3	3	3	42	3	2	3	-1	0	0	0	0	0	0	0	0	2	0	1	0
582	2	52	2	4	0	0	0	0	3	2	46	3	3	4	5	4	4	46	3	3	4	0	0	-3	0	0	0	-1	0	0	-3	0	0	0
583	1	46	2	1	0	1	1	1	3	3	45	3	3	3	3	3	2	34	2	3	3	0	0	0	0	0	0	0	0	0	0	0	0	0
584	2	43	1	3	0	0	0	0	3	3	44	3	3	3	3	3	3	49	3	3	3	0	0	1	0	0	0	0	0	0	-5	0	0	0
585	1	54	1	2	0	1	0	0	3	3	45	3	3	3	3	3	3	45	5	5	3	0	0	0	0	0	0	1	0	0	0	-2	-2	0
586	2	44	1	1	0	0	0	0	3	2	47	3	3	3	4	3	3	51	4	3	3	0	0	-2	0	-1	0	-1	0	1	0	0	0	0
587	1	60	2	4	1	1	0	0	3	3	47	4	3	3	5	5	5	57	5	4	4	0	-1	-4	-2	1	0	-2	-2	-1	1	0	-1	0
588	1	45	2	3	0	0	0	0	2	2	46	3	3	3	4	3	3	45	3	3	3	0	0	-1	0	0	0	0	0	-1	1	0	0	0
589	1	58	1	2	0	0	1	1	3	3	45	3	5	3	5	5	5	65	5	5	3	0	0	1	0	0	0	0	0	0	0	0	0	0
590	1	51	2	2	1	1	1	1	4	4	48	3	4	3	4	3	4	51	3	2	4	0	-1	-3	0	-2	0	0	0	0	-9	1	1	-1
591	2	48	2	3	0	0	1	1	1	1	50	5	2	3	5	5	3	45	5	2	5	0	1	5	0	-1	2	-2	0	0	-1	0	0	0
592	2	44	2	3	0	1	0	0	3	3	54	4	3	3	4	3	4	54	4	3	4	1	1	6	1	0	2	-1	1	0	4	1	0	1
593	1	51	2	1	1	1	0	1	2	4	53	3	3	3	5	4	3	53	5	4	3	1	0	4	0	0	0	0	0	0	0	-2	-1	0
594	1	50	2	4	0	1	0	1	3	4	48	3	3	3	4	5	4	47	4	4	4	0	1	1	0	0	0	0	0	0	0	0	0	0
595	2	42	1	2	0	0	0	1	4	5	50	3	3	4	4	5	5	52	3	3	4	0	0	0	0	0	0	1	0	0	3	1	1	1
596	1	49	1	2	0	1	1	0	4	3	41	3	2	3	3	4	4	38	4	3	3	0	0	2	0	0	1	0	0	0	6	-1	-1	1
597	2	37	2	3	0	0	0	0	3	3	45	3	3	3	3	3	3	45	3	3	3	0	0	0	0	0	0	2	0	0	0	0	0	0
598	2	34	1	2	0	0	0	0	3	3	47	3	3	3	3	3	4	45	3	3	3	0	0	-1	0	0	0	0	0	-1	0	0	0	0
599	2	36	1	1	0	0	1	1	3	3	46	3	3	3	3	3	3	45	3	3	3	0	0	-1	0	0	0	0	0	0	0	0	0	0
600	1	62	2	2	0	1	1	1	2	2	59	4	3	4	5	4	3	54	4	4	4	2	1	0	0	-1	0	0	0	1	-1	0	-1	-1
601	2	51	2	3	0	1	0	0	4	5	57	4	4	2	5	5	4	54	4	3	4	0	0	4	0	0	2	0	0	0	-3	0	1	0
602	2	44	2	3	0	1	0	0	3	3	44	3	3	3	5	3	3	57	4	5	4	0	0	10	0	0	1	-1	0	1	-5	0	0	-2
603	2	49	2	3	0	0	0	0	3	4	53	3	4	4	5	4	4	61	2	4	4	0	0	1	-1	-2	-1	-1	0	-1	1	0	-2	0
604	2	36	1	3	0	0	0	0	3	3	45	3	3	3	3	3	3	47	3	3	3	0	0	0	0	0	0	1	1	0	-3	0	0	0
605	2	34	2	1	0	0	0	0	3	3	45	3	3	3	3	3	3	45	3	3	3	0	0	0	0	0	0	0	0	0	0	0	0	0
606	1	43	1	3	1	1	0	0	3	3	43	3	3	3	3	4	3	44	3	3	3	0	0	1	0	0	0	0	0	0	-2	0	0	0
607	1	49	1	4	0	0	1	1	3	1	46	2	3	3	4	3	3	59	3	3	3	1	0	7	1	0	0	0	1	1	-9	0	-1	0
608	2	46	1	3	0	0	0	0	3	3	45	3	3	3	3	3	3	44	3	3	3	0	0	-1	0	0	0	0	0	0	0	0	0	0
609	2	40	2	4	0	0	0	0	1	1	40	3	3	3	5	2	3	45	3	5	4	0	0	3	1	0	0	0	1	0	-1	0	-2	-1
610	2	51	2	4	0	0	1	1	1	1	64	5	5	5	5	4	1	61	4	4	4	1	1	-1	0	0	0	0	0	1	1	1	1	1
611	2	46	2	3	0	0	0	0	2	2	36	4	4	3	5	3	3	35	3	3	3	0	0	-1	-1	0	0	0	0	0	0	0	0	0
612	2	41	2	4	0	0	1	1	3	3	54	4	4	2	5	3	3	53	4	4	3	0	0	0	0	0	0	0	0	0	1	0	0	-1
613	2	51	2	3	0	1	0	1	3	2	46	5	5	3	3	3	3	43	5	5	2	0	0	1	0	0	-1	0	0	0	-1	0	0	1
614	2	42	2	3	0	1	0	0	4	4	49	3	3	3	4	4	4	41	3	3	4	0	0	0	1	1	1	0	0	0	0	1	-1	0
615	2	35	2	1	0	0	1	0	3	5	43	3	3	5	5	3	3	48	1	3	5	0	0	0	0	0	0	0	0	0	-4	2	2	0
616	2	49	1	2	0	1	1	1	2	3	45	3	3	3	3	3	3	63	5	5	5	0	0	0	0	0	0	0	0	0	1	0	0	0
617	2	46	1	4	0	0	1	1	2	2	52	2	4	2	2	2	2	60	4	5	2	2	1	0	0	-2	2	2	2	3	1	0	0	2
618	1	42	2	2	0	1	0	0	2	1	48	1	2	3	5	1	2	51	4	2	4	-1	1	4	1	0	-1	-3	2	0	1	-2	0	-1
619	2	43	2	3	0	0	0	0	1	1	63	5	5	1	4	2	2	45	2	4	2	0	0	0	0	0	0	0	-1	-1	2	0	0	0
620	2	43	1	1	0	1	1	1	4	3	46	3	3	3	4	3	4	51	2	3	4	0	0	-1	0	0	0	0	1	0	1	0	0	0
621	1	55	2	1	0	1	0	1	4	4	42	3	3	3	4	4	4	33	2	2	3	0	-1	3	0	0	0	0	-1	1	3	0	0	0
622	2	36	2	1	0	0	1	1	3	3	58	3	3	3	4	3	3	47	3	3	4	0	0	-14	0	0	1	0	1	0	-3	0	0	-1
623	2	46	1	1	0	0	1	1	3	2	46	3	3	3	4	3	3	55	3	3	3	0	1	-1	0	0	0	-1	0	0	-1	1	1	-1
624	2	50	1	1	0	0	0	0	2	4	41	3	3	3	5	2	2	50	3	3	3	1	1	0	0	0	0	0	1	1	1	0	0	0
625	1	53	2	1	0	0	1	1	3	4	44	3	3	2	5	4	5	45	3	3	3	1	0	2	-1	0	2	-1	0	-1	2	0	-1	1
626	1	38	1	4	0	1	1	1	2	2	56	5	5	3	5	3	3	55	4	5	3	0	0	2	0	0	0	0	1	1	5	1	0	0
627	1	51	2	2	0	0	1	1	2	3	49	3	3	3	3	3	2	55	4	3	4	0	0	0	0	0	0	0	0	0	-2	-1	0	-1
628	2	46	2	2	0	1	1	1	1	3	45	4	4	4	4	4	2	48	3	3	4	1	0	1	0	-2	0	0	0	0	-4	1	-1	0
629	2	40	2	2	0	0	0	0	1	2	62	5	5	1	1	3	1	53	5	5	1	0	-1	-5	0	-1	2	0	0	0	2	-2	-1	1
630	2	44	2	3	0	1	0	0	2	2	45	3	3	3	4	3	4	44	5	4	4	0	0	0	0	0	0	-1	-1	0	4	-1	-1	0
631	2	41	2	4	0	0	1	1	2	2	63	5	5	3	4	3	3	55	5	5	3	0	0	-6	-4	-3	1	1	0	0	-2	0	-3	1
632	2	44	2	2	0	1	1	1	4	4	67	5	5	1	4	4	4	61	3	5	1	0	0	-6	0	0	0	0	0	0	2	2	0	0
633	1	39	1	4	0	1	0	0	3	3	59	4	5	5	4	4	4	61	5	5	3	0	1	-5	-1	0	0	0	1	0	0	-2	0	-2
634	1	38	1	3	0	0	0	0	3	4	45	3	2	4	3	3	3	49	3	3	3	0	0	1	-1	0	-1	0	1	0	-6	1	1	0
635	1	51	2	1	1	1	1	1	3	2	45	3	3	3	4	4	4	48	3	3	3	0	0	0	0	0	0	0	-1	-1	-4	0	0	0
636	2	39	1	2	0	0	1	1	3	4	45	3	3	3	3	3	4	51	3	3	3	0	0	0	0	0	0	0	1	-1	-2	0	0	0
637	1	43	1	4	0	1	1	1	3	4	67	5	5	5	5	5	3	67	5	5	5	1	0	1	0	0	0	0	0	0	1	0	0	0
638	2	43	1	3	0	0	1	1	3	3	45	3	3	3	4	4	4	54	3	2	3	0	0	0	0	0	0	0	0	0	0	0	0	0
639	2	42	2	1	0	1	1	0	1	3	53	3	3	3	3	3	3	51	4	4	2	1	-2	-3	0	2	-2	-2	-2	0	-2	-1	0	0
640	2	49	1	3	0	0	0	0	2	3	50	4	4	2	5	4	3	61	4	3	4	1	-1	4	0	0	1	0	-2	0	-1	0	0	0
641	2	43	2	2	0	0	0	0	3	3	69	5	3	3	5	5	5	61	3	3	3	0	0	-2	0	2	0	-1	-1	-2	-3	2	0	0
642	1	48	2	4	0	0	0	0	2	2	47	3	3	3	2	4	2	48	4	4	3	0	0	-1	0	1	0	-1	-1	-1	2	-1	-1	1
643	2	38	2	1	0	0	0	0	2	3	55	3	3	3	4	5	3	51	3	3	5	0	0	-5	0	0	0	1	0	0	-1	0	0	0
644	2	42	1	4	0	1	1	1	5	3	46	3	3	3	4	3	5	45	3	2	3	0	-1	-3	1	0	1	0	0	0	-1	0	2	0
645	2	45	2	1	0	1	1	1	2	4	43	5	2	4	5	5	5	51	5	4	5	-1	0	0	-1	0	0	0	0	0	3	-1	-2	0
646	2	33	1	1	0	0	1	0	3	3	50	2	4	2	3	3	3	49	4	3	3	0	0	-3	2	0	0	1	0	0	0	0	1	-1
647	2	49	1	3	0	0	0	0	4	5	52	3	4	3	5	5	3	51	4	4	3	0	0	-1	-2	-1	2	0	0	1	-1	0	0	0
648	2	38	2	4	0	0	0	0	3	3	45	3	3	3	3	3	3	45	3	3	3	0	0	0	0	0	0	0	0	1	0	0	0	0
649	2	43	2	2	1	1	1	1	3	4	53	2	3	3	4	4	3	67	5	3	5	1	0	0	1	0	0	0	0	0	0	0	0	-2
650	2	41	1	3	0	0	0	0	3	3	45	3	4	3	3	3	2	53	3	3	2	0	0	0	0	-1	0	0	0	1	-8	0	0	1
651	2	35	2	3	0	0	1	1	2	1	55	3	3	3	5	3	2	52	3	3	3	1	1	-1	0	0	1	-1	0	0	3	0	0	1
652	2	46	1	3	0	0	0	0	3	3	52	4	3	3	3	3	3	47	3	4	3	0	0	-7	0	1	0	0	0	0	4	1	0	-1
653	1	35	1	2	0	0	1	1	4	3	46	3	3	4	4	3	3	45	3	3	2	-1	0	1	0	0	-1	0	0	0	2	0	0	0
654	1	45	2	4	0	0	0	0	3	3	45	3	3	3	3	3	3	46	3	3	3	0	0	0	0	0	0	0	0	0	2	0	0	0
655	2	39	1	2	0	0	0	0	2	2	51	4	4	4	4	2	4	53	4	4	4	0	1	2	0	0	0	0	2	0	1	0	0	0
656	2	45	1	3	0	0	0	0	3	3	45	3	3	3	3	3	3	45	3	3	3	0	0	0	0	0	0	0	0	0	0	0	0	0
657	2	41	2	2	0	1	0	1	3	3	45	2	3	4	3	3	3	36	2	2	3	0	1	-3	1	-1	0	1	1	0	2	1	0	1
658	1	46	2	4	0	0	0	0	2	3	45	3	3	3	3	3	2	53	3	3	4	1	0	0	0	0	0	0	0	1	-8	0	0	-1
659	2	42	1	4	0	0	0	0	3	2	61	3	3	3	5	5	3	59	3	4	3	0	1	-1	0	0	0	0	0	0	-6	0	-1	0
660	1	48	1	3	0	0	0	0	3	5	45	3	3	3	5	5	1	70	5	5	1	-2	-2	0	0	0	0	-1	-2	2	-7	0	0	0
661	1	49	1	1	0	0	1	1	3	3	58	3	5	3	4	3	4	51	3	5	3	0	0	-4	1	-1	0	0	1	-1	3	0	-1	0
662	1	51	1	3	0	0	0	0	1	3	45	3	3	3	4	3	1	49	3	4	3	2	0	0	0	0	0	-1	0	2	-4	0	-1	0
663	2	43	2	3	0	0	0	0	3	3	47	3	3	3	3	3	3	47	3	3	3	0	0	-3	0	0	0	1	1	0	-7	0	-1	0
664	1	51	2	2	1	1	1	0	3	3	45	3	3	3	2	3	5	49	3	3	3	0	0	4	0	0	0	0	0	-2	-3	0	1	0
665	1	47	1	3	0	1	0	0	2	2	54	5	5	4	4	4	4	55	3	5	4	0	0	6	0	-1	0	0	-1	-1	1	1	-1	-2
666	2	39	2	4	0	0	1	1	5	3	44	3	3	3	3	3	5	39	3	3	3	0	0	1	0	0	0	0	0	0	6	0	0	0
667	1	49	2	4	0	0	0	0	3	3	45	3	3	3	2	3	3	38	3	3	3	0	0	1	0	0	0	2	0	0	8	0	0	0
668	1	50	2	2	0	1	1	1	2	3	60	3	3	4	4	3	3	62	3	4	4	0	0	3	1	1	0	0	0	0	0	1	0	0
669	2	46	1	2	0	0	1	1	3	3	47	4	4	3	4	2	4	55	4	3	3	0	0	1	-1	-2	0	0	1	-1	-7	-1	1	0
670	1	48	2	1	0	1	1	1	3	2	48	4	4	3	4	3	3	44	3	5	3	0	0	-2	0	0	0	0	0	0	6	1	-1	0
671	2	40	1	4	0	1	1	1	5	5	52	4	4	2	5	5	5	64	4	4	5	0	0	5	0	0	2	0	0	0	-3	0	0	0
672	2	39	1	3	0	1	0	0	1	1	45	3	3	3	5	1	3	51	3	4	5	0	0	0	0	0	0	0	0	0	1	0	-1	0
673	1	58	2	4	1	1	1	1	4	5	67	5	5	5	5	4	5	65	5	5	5	0	0	-1	0	0	0	0	1	0	0	0	-2	0
674	1	51	1	3	1	1	1	1	2	3	54	1	5	5	5	4	5	54	1	4	3	1	0	0	0	-3	-1	0	0	0	2	0	0	1
675	1	51	2	4	0	0	0	0	3	3	45	3	3	3	3	3	3	48	3	4	3	0	0	0	0	0	0	0	0	0	-3	0	-1	0
676	2	46	1	4	0	0	0	0	3	5	45	3	3	3	3	3	3	69	5	3	3	0	0	0	0	0	0	0	0	0	2	-2	0	1
677	1	51	1	2	0	1	1	1	4	5	46	3	3	3	4	5	4	56	4	4	4	0	-1	-1	0	0	1	0	-1	1	0	0	0	0
678	1	46	2	3	0	0	0	0	3	3	44	3	3	3	3	3	4	45	3	3	3	-1	0	0	0	0	0	0	0	-1	-4	0	0	-1
679	2	41	1	1	0	1	1	1	5	5	51	3	3	4	5	5	4	48	5	2	4	-1	0	-4	0	0	-1	-1	-1	-1	-4	-2	1	-1
680	1	54	2	4	0	0	0	0	3	3	44	3	4	3	5	3	3	40	3	3	3	0	0	1	0	-1	1	0	0	0	2	0	0	0
681	1	45	1	2	1	1	1	1	5	5	33	5	3	5	5	5	3	47	5	5	3	0	0	0	0	1	0	0	0	2	-1	0	-3	0
682	2	41	2	1	0	1	1	1	3	3	49	3	3	4	4	4	3	53	2	4	4	0	0	-1	0	0	0	0	0	0	-3	1	-1	0
683	2	46	2	3	0	1	0	0	5	3	67	5	5	1	3	3	5	68	5	5	1	-1	1	-2	0	0	0	0	1	0	-3	0	0	0
684	1	41	1	2	1	1	1	1	5	4	54	4	4	4	4	4	5	52	3	4	4	0	0	2	0	0	0	0	0	0	1	1	0	0
685	1	44	1	4	0	1	1	1	3	4	52	4	4	4	4	4	5	59	5	5	5	0	0	4	0	0	0	0	0	-2	7	0	0	0
686	1	42	2	2	0	0	1	1	5	5	59	3	3	5	4	4	5	55	1	5	4	0	-1	-9	0	0	-1	-2	0	0	-3	2	-2	-1
687	1	52	2	4	0	0	1	1	3	3	56	5	5	3	5	4	3	52	5	5	4	0	0	3	0	0	0	0	0	0	0	0	0	-1
688	2	54	1	4	0	0	0	0	2	3	46	3	3	3	4	3	4	44	3	3	3	0	0	1	0	0	0	0	0	-1	2	0	0	0
689	1	46	2	4	0	1	0	1	4	5	54	3	4	5	5	4	4	50	2	2	4	0	0	0	0	0	0	0	0	1	1	0	0	0
690	1	48	1	4	0	0	1	1	2	4	43	3	3	3	3	4	1	47	3	4	4	2	-1	0	0	-1	0	0	0	2	-6	0	-1	0
691	2	36	2	2	0	0	0	0	4	4	56	4	1	5	5	5	4	57	2	3	4	1	1	2	-2	1	0	0	0	1	1	0	-1	1
692	2	33	2	1	0	0	1	0	3	3	53	3	3	3	5	3	2	70	5	3	3	0	0	-2	0	0	0	0	0	1	-5	0	2	-2
693	2	43	2	4	0	1	0	0	2	2	45	3	3	3	4	3	3	51	3	4	3	1	0	1	0	0	0	0	0	0	-2	0	-1	0
694	2	48	1	2	0	0	0	1	3	2	55	3	3	5	4	3	3	62	5	5	3	1	1	0	0	2	0	0	1	1	0	-2	0	2
695	2	49	1	3	0	0	0	0	3	3	45	3	3	3	3	3	3	45	3	3	3	0	0	0	0	0	0	0	0	0	0	0	0	0
696	1	44	1	3	0	0	0	0	4	5	35	2	2	4	4	4	4	36	2	2	4	0	-1	3	0	0	0	0	-1	0	0	0	-1	0
697	2	41	1	1	0	0	1	1	3	3	45	3	3	3	5	4	3	51	3	3	5	0	0	0	0	0	0	-2	-1	0	-6	0	0	-2
698	2	44	1	2	0	0	1	0	3	3	49	5	5	5	5	5	5	50	4	4	3	-1	0	-2	0	0	0	0	0	0	5	1	1	2
699	1	43	2	1	0	1	0	0	4	4	52	4	4	3	5	4	5	36	4	4	4	0	0	1	0	0	1	0	0	-1	1	-2	0	0
700	2	47	1	2	0	0	0	1	4	4	45	3	3	3	4	3	5	45	3	3	3	0	-1	0	0	0	0	-1	0	-1	1	0	-1	0
701	1	47	2	4	1	1	0	0	1	1	43	3	3	3	4	2	3	47	4	3	3	0	0	0	0	0	0	0	1	-2	-3	-1	0	0
702	2	37	1	1	0	0	1	1	3	3	45	3	3	3	3	3	3	45	3	3	3	0	0	0	0	0	0	0	0	0	0	0	0	0
703	1	48	2	4	0	1	0	1	3	3	45	3	3	4	3	3	4	45	3	3	3	0	0	0	0	0	-1	0	0	-1	0	0	0	0
704	1	46	2	4	0	0	0	0	3	3	44	3	3	3	4	3	3	42	2	3	3	-1	0	0	1	0	1	0	1	1	4	1	1	1
705	1	44	2	3	1	1	0	1	2	2	45	3	3	3	4	3	3	45	3	3	3	0	1	0	0	0	0	-1	0	0	0	0	0	0
706	1	41	1	1	0	1	1	1	3	3	45	3	3	3	5	5	5	49	4	4	3	0	0	0	0	0	0	0	0	0	-1	-1	-1	0
707	2	48	2	3	0	0	0	0	3	2	61	5	5	1	5	4	3	56	3	5	2	0	-1	-2	0	0	0	0	0	0	7	2	0	-1
708	2	40	2	3	0	1	0	1	1	1	43	4	5	2	4	1	3	53	5	5	3	1	0	-1	0	-1	0	0	1	0	-2	-1	-1	-1
709	1	42	2	4	0	0	0	0	3	3	62	4	4	4	5	3	5	52	3	4	4	1	1	-1	0	0	0	-1	2	0	-9	-1	-2	0
710	1	44	2	1	0	0	1	0	3	2	48	3	4	3	3	2	5	47	2	2	3	1	1	2	0	-2	0	0	2	0	1	2	2	0
711	2	42	2	1	1	1	0	0	2	1	54	4	4	2	4	3	3	48	4	4	3	0	0	-5	-1	0	1	0	0	0	7	0	0	0
712	2	35	1	1	0	1	1	1	5	5	67	5	5	3	5	5	5	64	5	5	3	0	0	2	0	0	0	0	0	0	1	0	0	0
713	1	49	1	4	0	0	0	1	3	3	49	4	4	3	4	4	3	59	5	3	5	0	0	0	-1	0	0	0	0	0	-2	-2	1	-1
714	1	54	1	2	0	0	0	0	3	3	45	3	3	3	4	3	4	45	3	3	3	0	0	0	0	0	0	0	0	-1	0	0	0	0
715	2	44	2	3	0	0	0	0	3	3	50	3	3	3	3	4	4	53	2	4	4	1	0	-2	0	0	0	0	0	-1	-8	1	-1	-1
716	2	39	2	3	0	0	0	0	3	3	47	4	3	3	5	3	4	51	4	4	3	0	1	-2	-1	0	0	-1	1	-1	-6	-1	-1	0
717	2	39	2	3	0	1	1	1	2	1	54	2	4	5	5	5	5	53	3	3	4	2	2	3	2	0	0	0	0	0	2	1	1	0
718	1	34	1	4	0	0	0	0	2	1	63	5	5	1	1	1	1	63	5	5	1	-1	0	0	0	0	0	0	0	0	0	0	0	0
719	1	53	1	1	0	1	1	1	3	3	45	3	3	3	3	3	3	45	3	3	3	0	0	0	0	0	0	0	0	0	0	0	0	0
720	2	46	2	1	0	0	1	1	3	4	45	3	3	3	4	3	4	48	3	3	3	1	-1	0	0	1	0	-1	0	-1	0	0	1	1
721	2	42	1	3	0	0	0	0	3	3	55	3	4	5	4	3	1	59	4	4	5	0	0	-1	0	-1	-1	0	0	2	2	0	0	0
722	1	49	2	1	0	1	1	1	1	1	35	3	3	3	4	3	3	44	3	4	4	0	0	6	0	0	0	-2	-1	0	1	0	-1	-1
723	2	50	2	4	0	0	0	0	1	1	65	3	3	4	5	3	1	66	3	5	4	0	0	-1	-1	0	0	0	2	0	1	-1	-3	0
724	1	44	1	2	0	1	1	1	3	4	54	3	4	5	4	4	5	50	5	3	5	1	0	-2	2	1	0	0	0	-2	6	0	2	0
725	1	45	2	1	0	0	1	1	2	4	42	3	3	4	3	2	3	46	3	3	3	2	-1	3	0	0	-1	0	1	0	-2	0	0	0
726	2	45	1	2	0	0	0	1	4	4	46	3	3	3	5	3	3	47	3	3	3	0	0	-2	0	0	0	0	0	0	-4	-1	0	0
727	2	47	1	2	0	0	1	1	3	3	45	3	3	3	4	3	3	64	3	5	3	0	0	0	0	0	0	-1	0	0	-4	0	-4	0
728	2	37	1	3	0	0	0	0	4	3	58	3	4	3	2	4	5	51	3	3	3	-1	1	-16	0	-2	2	1	-2	0	5	1	1	-1
729	2	47	2	3	0	0	1	1	4	2	45	3	3	3	4	4	3	54	2	4	4	-1	0	9	0	0	0	0	0	0	-1	1	-1	0
730	2	42	2	2	0	0	1	1	5	4	46	1	1	5	4	4	5	42	1	1	5	0	1	4	1	0	0	1	1	0	7	0	4	0
731	2	39	2	1	0	0	0	1	3	2	45	2	2	3	5	4	4	40	3	4	3	1	2	-1	0	1	1	0	0	0	6	-1	-2	1
732	2	53	2	2	0	0	0	0	3	3	45	3	3	3	3	3	3	45	3	3	3	0	0	0	0	0	0	0	0	0	0	0	0	0
733	1	43	2	4	0	0	0	0	3	3	45	3	3	3	3	3	4	45	3	3	4	0	0	0	0	0	0	0	0	-1	0	0	0	-1
734	1	41	1	2	0	0	0	0	3	2	49	3	3	3	4	3	4	49	3	4	4	0	0	1	-1	0	1	0	0	-1	-2	0	-2	0
735	1	54	1	1	1	1	1	1	3	3	45	3	3	3	4	3	4	44	3	3	4	1	0	-1	0	0	0	0	0	1	-1	0	0	-1
736	1	53	2	3	0	0	0	0	3	5	53	4	5	4	5	5	3	57	4	5	3	1	0	-1	-1	-2	-1	0	0	0	-8	-1	0	0
737	1	51	2	3	0	0	0	0	3	3	45	3	3	4	5	3	2	45	2	4	4	-1	0	0	0	0	0	-1	0	0	-2	1	-1	0
738	2	49	1	2	0	0	1	0	3	3	40	2	1	4	1	2	3	56	4	4	3	0	2	5	1	0	-1	0	1	2	-14	-1	-1	1
739	1	45	1	3	0	0	0	0	3	3	45	3	3	3	3	3	3	45	3	3	3	0	0	0	0	0	0	0	0	0	0	0	0	0
740	1	44	2	3	0	0	0	1	3	2	48	4	3	3	4	3	4	53	4	4	2	0	0	1	-1	1	1	0	0	0	0	0	0	1
741	2	47	2	1	0	0	1	1	3	3	45	3	3	3	3	3	3	38	3	3	3	0	0	0	0	0	0	0	0	0	7	0	0	0
742	2	44	2	3	0	0	1	0	3	4	42	3	3	3	4	3	4	40	2	2	4	0	0	0	-1	-1	1	0	1	0	1	1	1	-1
743	2	38	2	1	0	0	0	1	1	4	43	3	3	3	5	4	3	31	3	3	3	3	0	-2	0	0	0	-1	0	0	5	0	-1	1
744	1	57	1	3	0	1	1	0	4	5	44	3	3	3	5	5	4	57	4	4	2	0	-2	3	0	0	0	-2	-2	0	-5	0	0	0
745	1	38	1	1	0	0	0	1	3	3	53	5	4	2	4	3	4	53	3	4	1	1	0	1	-1	0	0	-2	0	0	-4	0	0	0
746	2	44	1	2	0	0	1	1	3	1	53	4	2	3	4	2	3	64	5	4	3	1	2	-5	-1	2	1	0	1	1	-14	-1	1	0
747	1	41	2	1	1	1	1	1	3	2	50	3	2	3	4	4	3	58	5	3	3	0	0	-6	1	0	0	0	0	0	1	0	0	0
748	2	48	1	4	0	1	1	1	3	4	50	4	4	4	4	4	5	49	5	5	4	2	1	-1	0	1	0	1	1	0	3	0	0	0
749	1	51	2	2	1	1	1	0	2	4	45	3	3	3	2	2	3	54	4	4	3	0	0	-6	0	0	0	2	0	1	1	-2	-1	0
750	2	43	1	3	0	0	1	1	4	3	43	3	3	3	4	5	5	47	3	4	3	0	0	1	0	1	-1	0	0	0	6	0	0	0
751	1	45	1	1	0	1	0	0	5	3	67	5	5	5	5	5	3	63	5	5	5	-1	0	0	0	0	0	0	0	1	4	0	0	0
752	1	42	1	3	0	0	0	1	4	3	45	3	3	2	3	3	4	50	3	3	3	0	0	1	0	0	1	0	0	0	-5	0	0	-1
753	2	46	2	3	0	0	1	0	3	3	50	3	4	3	4	4	3	54	4	4	3	0	0	3	1	0	0	-1	-1	0	-5	0	0	0
754	2	44	1	4	0	0	1	0	5	4	47	3	3	3	5	5	5	49	2	4	4	0	1	-2	0	0	0	0	0	0	5	1	-1	0
755	2	42	2	1	0	1	1	0	3	3	45	3	3	3	4	3	3	51	4	3	4	0	-1	0	0	0	0	0	1	0	4	0	1	0
756	2	43	1	2	0	1	1	1	4	3	45	2	2	4	5	4	4	39	4	4	4	0	0	-1	1	1	0	0	0	0	2	-2	-2	0
757	2	42	2	1	0	1	1	1	5	5	60	4	5	5	5	5	5	63	3	1	5	0	0	3	-1	0	0	0	0	0	-1	1	3	0
758	1	53	1	1	1	1	0	1	4	5	45	5	4	4	5	5	5	45	5	5	5	0	0	3	0	0	0	0	0	0	0	0	-1	0
759	1	54	2	3	0	1	1	0	1	2	46	3	3	3	4	3	3	48	3	4	3	1	0	-1	0	0	0	0	0	0	-3	0	-1	0
760	2	37	2	1	0	0	1	1	3	2	48	3	3	3	3	2	4	58	3	3	4	0	0	-2	0	0	0	0	0	0	2	-1	0	0
761	1	51	2	3	0	0	0	0	3	3	45	3	3	3	3	3	3	52	3	4	4	0	0	0	0	0	0	0	0	0	0	1	0	-2
762	1	41	2	1	0	1	1	1	3	3	49	3	3	3	3	3	3	45	3	3	3	0	0	-4	0	0	0	0	0	0	0	0	0	0
763	1	50	1	4	1	1	0	0	3	5	48	3	3	3	4	3	4	51	4	4	4	0	0	3	0	0	0	0	0	0	1	-1	0	0
764	1	50	1	4	1	1	0	0	2	3	46	2	3	3	3	2	3	42	2	3	3	1	-1	-3	1	1	0	-1	1	0	5	1	1	0
765	2	46	1	4	0	1	1	1	2	3	62	4	4	4	4	2	3	50	3	3	4	1	0	-7	0	0	0	0	2	0	7	1	1	1
766	2	37	1	1	0	0	1	1	4	5	59	3	3	3	5	3	5	69	2	5	3	-1	0	-10	0	2	2	0	2	0	-2	-1	0	2
767	2	48	2	4	0	0	1	1	3	5	67	4	4	2	5	4	5	62	3	4	3	0	0	0	-2	0	-1	0	0	0	2	0	0	-1
768	2	46	2	3	0	0	0	0	3	3	57	3	4	2	5	5	3	54	3	4	3	0	0	4	0	0	2	0	0	0	0	1	0	1
769	2	42	1	4	0	0	1	1	4	4	49	4	4	4	4	4	4	49	3	3	4	0	0	4	-2	0	0	0	0	0	5	0	1	0
770	2	40	1	2	0	0	0	0	3	2	45	3	3	3	4	4	1	44	4	4	4	0	1	6	0	0	1	0	0	2	2	-1	-1	0
771	2	44	1	3	0	1	1	1	3	3	56	5	4	3	5	3	5	59	5	5	4	1	1	5	-1	1	1	0	1	0	3	0	0	1
772	2	46	2	4	1	1	0	0	5	5	52	5	5	5	5	5	5	49	5	5	5	0	0	4	0	0	0	0	0	0	12	0	0	0
773	2	36	1	2	0	0	1	1	5	5	37	2	3	3	5	5	5	33	2	2	4	0	-1	2	0	-1	1	0	0	-1	6	0	1	0
774	1	50	2	1	0	0	1	1	1	3	45	3	3	3	3	3	4	45	3	3	3	0	0	0	0	0	0	0	0	0	0	0	0	0
775	1	50	1	4	1	1	0	0	3	1	45	3	3	3	4	3	3	56	4	5	3	0	2	0	0	0	0	-1	0	0	4	1	-2	0
776	2	38	2	1	0	0	1	1	1	1	57	5	5	4	5	1	2	63	5	5	3	0	0	0	-1	0	0	0	0	1	-5	0	0	1
777	2	53	1	2	0	0	0	0	3	3	40	5	5	5	5	1	3	67	5	5	5	-1	0	7	-1	0	0	0	0	2	-3	0	0	0
778	1	54	1	4	1	1	0	0	2	4	45	3	3	3	5	3	5	55	3	5	4	1	0	1	0	0	0	0	1	0	-2	0	-2	0
779	1	48	2	2	0	1	1	1	3	5	61	3	5	3	5	5	3	51	5	3	5	0	0	4	2	0	2	0	0	0	12	0	2	0
780	1	45	2	2	0	1	0	1	4	2	42	2	3	3	4	2	4	50	4	2	4	0	0	5	2	-1	0	-2	1	-1	-1	-1	2	-1
781	2	42	1	1	0	1	1	0	3	3	51	3	4	4	4	4	4	38	3	4	4	0	0	-12	-1	-1	0	0	0	-2	1	-1	-2	-1
782	1	41	1	1	0	0	0	0	3	5	45	3	3	3	4	4	5	45	3	3	3	1	-1	-1	0	0	1	-1	-1	0	1	-1	-1	0
783	2	34	1	2	0	1	1	1	2	3	49	3	3	4	4	2	3	55	4	2	4	0	-1	2	0	1	0	0	1	-1	1	-1	0	1
784	1	35	2	1	0	0	1	1	2	3	60	5	5	1	2	2	3	66	5	5	1	2	0	1	0	0	0	-1	-1	2	-2	0	0	0
785	2	48	1	2	1	1	0	0	4	3	58	4	3	3	4	1	5	62	4	4	2	-1	-2	2	0	2	-2	0	0	-2	0	1	1	-1
786	2	45	2	2	0	0	0	0	2	1	63	5	4	2	4	3	5	64	4	5	2	0	1	-1	-1	0	0	0	0	0	0	0	-1	0
787	2	46	2	4	0	0	0	0	3	3	45	3	3	3	3	3	3	45	3	3	3	0	0	0	0	0	0	0	0	0	0	0	0	0
788	2	44	1	4	0	0	1	1	3	5	45	3	3	3	5	3	3	45	2	3	3	0	0	1	0	1	1	-1	1	0	1	0	1	0
789	1	55	1	4	0	0	0	0	3	3	45	3	3	3	3	3	3	47	3	3	3	0	0	0	0	0	0	1	0	0	-4	0	0	0
790	1	50	2	3	0	0	0	0	3	3	48	3	5	3	5	4	3	51	4	4	2	-2	0	1	0	-3	1	0	0	0	-5	0	-2	2
791	1	52	1	2	0	0	1	1	5	4	49	4	2	3	5	5	5	61	3	4	3	0	0	1	-2	0	0	0	0	0	-1	0	0	1
792	2	45	2	1	0	0	1	1	3	3	60	3	4	4	3	4	5	65	5	5	5	0	0	0	2	1	1	0	-1	0	-2	0	0	0
793	1	42	1	2	0	1	1	1	3	4	54	4	4	2	4	2	4	53	4	4	3	1	-1	0	0	0	0	0	1	0	3	0	0	-1
794	1	44	1	3	0	0	0	0	3	3	45	3	3	3	3	3	3	45	3	3	3	0	0	0	0	0	0	0	0	0	0	0	0	0
795	2	37	2	4	0	0	0	0	4	3	56	5	5	2	4	3	4	65	5	5	3	0	1	-9	-2	-2	1	0	0	-1	-3	0	0	0
796	2	48	1	2	0	0	1	0	1	3	45	3	3	3	5	3	1	50	3	4	3	2	0	0	0	0	0	-2	0	0	-2	1	-1	1
797	2	43	1	2	0	0	1	0	4	3	66	5	5	5	3	3	5	65	5	5	5	0	0	-4	0	0	-4	1	1	0	0	0	0	-4
798	2	44	2	2	0	0	0	0	3	3	54	3	3	3	4	3	3	62	4	5	3	-1	0	-8	0	0	0	0	0	-1	-14	-1	-2	0
799	2	42	2	4	0	0	0	0	1	1	37	1	2	3	1	4	3	59	4	3	4	1	2	16	2	-1	1	4	1	0	4	0	-1	0
800	1	51	1	4	0	1	1	1	3	3	66	5	5	4	4	4	5	67	5	5	5	0	0	-2	0	0	0	1	1	0	-1	0	0	0
801	1	42	2	3	1	1	0	0	3	3	45	3	3	3	3	3	3	45	3	3	3	0	0	-1	0	0	0	0	0	0	0	0	0	0
802	2	44	2	4	0	1	0	0	1	2	45	3	3	3	5	4	3	61	5	5	5	0	0	0	0	0	0	0	0	-2	-3	0	0	0
803	2	41	1	1	0	0	0	0	3	3	55	3	3	3	5	3	3	55	3	3	3	0	0	-2	0	0	0	0	1	0	6	0	0	0
804	2	38	1	4	0	0	1	1	2	2	59	4	5	3	5	4	2	65	3	4	4	1	-1	1	0	-1	0	0	0	2	0	1	1	-2
805	2	49	2	2	0	0	0	0	4	3	45	3	3	3	3	3	5	51	5	5	5	-1	0	0	0	0	0	0	0	0	7	0	0	0
806	2	43	2	1	0	1	1	1	4	4	50	3	3	4	4	4	5	43	3	4	5	0	0	-7	0	0	0	0	0	-1	2	0	-1	0
807	2	46	2	1	1	1	0	0	3	3	54	3	3	4	4	4	4	55	3	3	4	0	0	0	0	0	-1	0	-1	-1	-2	0	1	0
808	1	47	2	2	0	0	1	0	3	4	46	3	3	3	5	3	3	44	3	3	3	0	0	0	0	0	0	0	0	0	1	0	0	0
809	2	40	1	1	0	0	0	0	3	3	48	4	4	5	5	4	4	45	2	3	4	0	1	0	-2	0	0	-1	0	-1	-4	0	0	-1
810	2	43	1	4	0	1	0	1	3	2	47	2	4	3	4	2	3	38	2	5	3	0	0	4	0	1	0	1	1	0	3	0	0	0
811	2	36	2	4	0	0	0	0	3	2	60	3	3	3	4	4	3	63	5	3	3	1	1	-3	2	2	0	1	1	0	-1	0	2	0
812	2	50	1	4	0	1	1	1	3	3	45	3	3	4	4	3	5	56	5	5	4	0	0	2	0	0	0	0	0	0	-5	-2	-2	0
813	2	42	2	1	0	1	1	1	4	3	42	4	2	3	4	4	3	45	2	3	4	-1	0	4	-2	2	1	0	-2	0	0	1	-1	-1
814	1	50	2	2	0	0	1	1	4	3	42	2	3	3	4	4	4	45	3	3	3	-1	1	4	1	0	0	0	-1	0	0	0	0	0
815	2	49	2	1	0	0	0	0	3	4	41	3	3	3	4	4	4	43	3	3	4	0	0	5	0	-1	1	0	0	-1	1	0	-1	0
816	1	47	2	3	0	1	0	0	3	3	46	3	3	3	3	3	3	49	3	3	3	0	0	-1	0	0	0	0	0	0	-4	0	0	0
817	1	52	2	3	0	0	0	0	4	4	33	2	2	5	4	3	4	32	2	2	4	0	0	3	0	-1	-2	-1	1	-1	13	1	1	-1
818	2	45	2	1	0	0	1	1	3	3	63	5	5	4	4	4	3	55	4	5	4	0	0	-3	0	0	0	0	0	1	3	1	0	0
819	2	38	1	2	0	0	1	1	3	4	45	3	3	3	4	3	4	52	3	3	3	0	0	0	0	0	0	0	0	0	-2	0	0	0
820	1	55	2	3	1	1	1	1	3	4	44	4	2	3	3	4	4	46	4	2	3	1	1	3	-2	1	1	1	1	0	-2	-1	0	0
821	1	48	2	2	0	0	0	0	1	1	45	3	3	3	1	1	2	45	3	3	3	0	2	0	0	0	0	2	2	0	9	1	1	-1
822	1	46	2	2	0	1	0	0	4	3	43	3	3	3	3	3	4	40	2	2	3	0	0	-3	0	-1	0	0	0	0	4	0	1	0
823	2	41	1	1	0	0	0	0	3	2	51	3	3	3	4	3	3	56	4	4	3	0	-1	-5	0	0	0	0	0	-1	-1	-1	-1	0
824	2	39	1	1	0	0	1	1	3	2	41	2	3	3	4	3	4	60	4	4	3	-1	-1	0	0	0	0	1	1	0	-3	0	-1	0
825	2	34	2	2	0	0	1	1	2	4	54	4	5	3	1	1	3	57	4	3	5	2	-2	-17	1	-3	0	4	3	1	-19	-2	-2	-3
826	1	47	1	4	1	1	0	0	4	3	45	3	3	3	3	3	4	54	4	4	4	0	-1	0	0	0	0	-1	-1	0	-9	-1	-1	-1
827	2	45	2	4	0	0	0	1	3	2	55	4	4	4	5	4	4	46	4	5	4	-1	1	-4	1	0	0	0	0	-1	4	0	-1	0
828	2	41	1	1	0	0	1	0	4	1	46	2	3	3	4	2	4	53	3	5	2	0	2	-7	0	-1	0	0	2	1	3	-1	-2	2
829	1	45	1	2	1	1	0	0	3	3	46	3	3	3	3	3	3	47	3	3	3	0	0	-1	0	0	0	0	0	0	-1	0	0	0
830	1	49	1	4	0	0	0	0	4	4	45	3	3	3	3	3	5	45	3	3	3	0	-1	0	0	0	0	0	0	-1	0	0	0	0
831	1	51	1	4	1	1	0	0	4	2	45	3	3	3	3	3	4	45	3	3	3	0	0	0	0	0	0	1	1	0	0	0	0	0
832	1	48	2	3	0	1	1	1	3	3	49	3	3	3	4	4	3	51	4	4	3	0	0	1	0	1	0	0	-1	0	7	-1	-1	1
833	1	45	1	4	0	0	1	1	3	3	32	3	3	4	5	5	4	34	3	4	4	0	0	2	0	0	-1	0	0	-1	-5	0	-1	0
834	2	35	2	4	0	0	1	0	4	2	56	5	5	5	5	1	5	60	5	2	5	-1	3	-3	0	0	0	0	2	-1	-10	0	3	0
835	1	54	1	1	0	0	1	0	3	3	45	3	3	3	3	3	3	45	3	3	3	0	0	0	0	0	0	0	0	0	0	0	0	0
836	1	45	2	3	0	1	0	0	3	3	50	3	3	3	4	3	4	45	3	3	3	0	0	-3	0	0	0	0	0	0	-1	0	0	0
837	1	52	2	2	0	0	0	0	3	3	45	3	3	3	3	3	4	45	3	3	3	0	0	0	0	0	0	0	0	-1	0	0	0	0
838	1	42	2	1	0	0	1	0	2	1	44	3	5	5	4	3	3	53	3	5	3	1	0	6	1	0	-2	0	0	-2	-5	1	0	0
839	1	47	1	2	1	1	0	0	3	3	45	3	3	3	3	3	3	62	5	5	1	0	0	0	0	0	0	0	0	0	5	0	0	0
840	1	44	1	3	1	1	0	1	4	3	46	3	1	2	3	3	3	61	5	5	3	-1	-1	-1	0	2	1	1	-1	0	0	0	0	0
841	2	51	1	2	0	1	1	1	3	5	57	5	4	5	5	5	5	51	4	5	5	1	0	-3	-1	-1	0	0	0	-1	1	0	-2	0
842	2	49	2	4	0	0	1	1	2	3	46	3	3	3	4	4	2	47	5	2	3	0	0	3	1	2	0	1	1	1	6	-3	3	-1
843	1	47	2	4	0	1	0	0	3	2	43	3	3	2	5	5	5	68	4	5	3	0	0	3	0	1	1	0	0	-2	-2	0	-1	1
844	1	45	2	1	0	1	1	1	4	4	38	2	2	4	4	4	4	48	3	3	3	0	0	1	0	0	0	0	0	0	-3	0	0	0
845	2	39	2	1	0	0	1	1	4	3	45	3	3	3	3	3	5	45	3	3	3	-1	0	0	0	0	0	1	0	-1	-6	0	0	1
846	2	47	1	4	0	0	0	0	2	1	48	3	3	3	5	4	2	62	4	4	4	1	2	-5	-2	-2	2	-2	-1	0	-2	0	0	0
847	1	44	2	4	0	1	0	0	3	2	44	3	3	3	3	3	3	46	3	3	3	0	2	1	0	0	0	0	0	0	-4	0	0	0
848	2	45	1	2	0	0	0	0	3	2	45	3	3	3	3	3	5	53	4	4	4	0	0	0	0	-1	0	1	1	-2	-6	0	-1	0
849	1	50	2	2	0	1	0	0	2	3	60	5	3	1	5	3	2	57	5	5	4	-1	-1	0	0	2	0	-1	0	-1	0	0	0	0
850	2	44	2	4	0	1	0	1	3	4	56	5	5	3	5	2	3	68	5	5	4	1	0	0	0	0	0	-1	0	1	0	0	0	1
851	2	50	2	1	0	0	1	1	4	3	49	3	3	3	3	4	5	52	4	4	3	-1	0	1	1	0	0	1	-1	-1	6	-1	-1	0
852	1	48	2	1	0	1	1	1	2	4	51	2	3	4	5	2	4	51	2	3	4	0	-2	2	0	-1	-1	-3	1	-1	-2	0	0	0
853	2	52	1	2	0	0	0	1	4	2	43	4	3	3	4	2	4	47	4	3	4	0	0	7	0	-1	0	0	0	0	-1	0	-1	0
854	2	40	1	1	0	0	1	0	3	5	45	3	3	3	5	4	4	51	3	4	2	0	0	0	0	0	0	0	0	1	1	0	-1	1
855	2	33	2	1	0	0	1	1	3	3	47	3	3	3	4	3	3	52	4	3	2	0	0	-2	0	0	0	-1	0	0	-7	-1	0	1
856	2	40	1	4	0	0	0	0	3	3	44	3	3	3	4	3	3	40	3	3	3	0	0	1	0	1	0	-1	0	0	5	0	0	0
857	2	49	1	4	0	0	1	1	3	2	45	3	3	3	4	4	3	50	4	3	3	0	1	0	0	0	0	0	0	0	4	0	1	0
858	2	45	1	4	0	0	0	1	3	3	44	3	3	3	4	3	3	56	4	4	2	0	0	1	0	0	0	-1	0	1	-2	0	0	1
859	2	36	1	2	0	0	0	0	3	3	45	3	3	3	5	4	3	57	3	3	3	0	0	0	0	0	0	0	0	0	1	2	2	0
860	1	48	1	3	0	0	1	1	3	3	45	3	3	3	4	3	3	46	3	4	3	1	0	0	0	0	0	0	0	0	1	0	-1	0
861	2	40	2	2	0	0	1	1	2	3	45	3	3	3	4	4	2	42	3	4	3	0	1	-6	-1	0	-1	0	-2	-1	1	1	-1	0
862	2	42	2	2	0	0	0	0	3	4	47	3	3	4	4	4	5	48	2	3	4	0	-1	2	0	-1	0	0	0	0	0	0	0	0
863	2	47	1	1	0	0	1	1	3	4	48	3	3	3	5	5	3	45	3	3	3	1	1	1	0	1	0	0	0	1	1	0	0	0
864	1	46	1	2	1	1	1	1	3	3	45	3	3	4	3	3	4	42	3	3	4	0	0	-2	0	0	0	0	0	-1	-1	0	0	0
865	1	54	1	4	0	0	1	1	3	3	46	4	4	3	4	4	3	56	4	5	4	0	0	-1	-1	-2	1	0	-1	0	-11	-1	-1	0
866	2	40	2	1	0	0	1	1	3	3	46	3	3	3	3	3	3	48	4	2	3	0	0	0	0	0	0	0	0	0	6	0	2	-1
867	1	47	1	4	0	1	0	0	3	5	63	5	5	1	5	5	4	60	3	5	4	0	0	0	0	0	0	0	0	0	3	2	0	-3
868	2	44	2	1	0	0	1	1	3	3	45	3	3	3	3	3	3	45	3	3	3	0	0	1	0	0	0	0	0	0	0	0	0	0
869	2	37	2	1	0	1	1	1	4	4	50	4	4	4	4	4	4	52	4	3	4	0	0	-3	0	0	0	0	0	0	-1	0	0	0
870	2	36	2	2	0	0	0	0	3	1	51	2	3	4	4	3	3	54	3	4	4	0	0	1	1	1	0	0	1	0	-3	1	0	0
871	2	40	1	4	0	0	0	0	1	3	56	5	5	3	5	1	3	50	1	5	1	2	0	-11	0	0	-2	0	0	0	-9	0	0	0
872	1	57	2	2	1	1	1	1	1	3	42	3	2	3	5	3	2	59	5	5	5	1	1	3	0	1	1	-1	1	0	-4	0	0	0
873	2	43	1	4	0	0	0	1	4	3	45	4	2	2	4	3	3	47	2	4	2	-1	0	-1	0	0	1	-2	-1	1	-3	3	-1	2
874	2	41	2	4	0	0	0	0	2	3	45	3	3	3	3	3	3	50	3	3	3	1	0	0	0	0	0	0	0	0	1	0	0	0
875	2	43	2	4	0	0	0	0	3	1	49	3	1	3	5	5	2	57	4	3	3	0	1	3	1	2	-1	-1	-2	1	0	0	1	-1
876	2	39	2	4	0	0	1	0	4	4	52	3	4	3	4	4	5	53	4	3	3	1	1	1	0	1	0	0	0	0	2	-1	0	0
877	1	44	1	2	0	0	0	0	1	1	44	3	4	2	5	2	3	54	4	4	4	1	1	7	1	0	0	-1	0	-1	-2	0	-1	-1
878	1	47	1	4	1	1	1	0	3	4	47	3	3	3	4	4	5	42	3	4	5	0	-1	-4	0	0	2	0	-1	0	0	0	-2	0
879	2	46	2	4	0	1	0	0	3	3	45	3	3	3	3	3	3	45	3	3	3	0	0	0	0	0	0	0	0	0	0	0	0	0
880	1	44	2	3	0	0	1	1	3	3	52	3	3	3	4	3	3	61	3	3	3	0	0	3	0	0	0	0	0	0	-5	0	0	0
881	2	48	2	4	0	0	0	0	2	3	54	3	3	3	5	3	3	60	5	4	3	1	2	3	0	0	0	0	2	0	2	-2	-1	0
882	2	38	2	4	0	0	0	0	3	3	55	3	3	3	5	5	5	63	3	4	5	1	0	5	0	0	0	0	0	-1	0	2	1	0
883	2	47	2	4	0	0	1	1	2	5	50	3	2	4	5	5	3	44	3	3	4	3	-2	-7	-1	1	-2	-1	-3	1	-3	0	-1	-2
884	2	36	2	4	0	0	0	0	3	3	45	3	3	3	3	3	3	47	3	3	3	0	0	0	0	0	0	0	0	0	-2	0	0	0
885	1	51	2	2	1	1	1	1	5	4	47	4	5	2	4	5	4	54	5	4	2	0	0	7	0	-1	2	0	0	1	-5	-1	0	2
886	1	49	1	1	1	1	1	1	3	3	46	3	3	3	3	3	2	48	4	3	3	0	0	0	0	0	0	0	0	1	4	-1	0	0
887	2	34	2	2	0	0	1	1	1	2	49	3	3	3	4	2	1	75	5	5	1	0	0	-1	0	-1	0	0	0	0	0	0	0	0
888	2	40	2	2	0	1	1	1	3	1	59	3	3	3	3	3	3	61	4	3	3	1	0	4	2	1	1	0	1	0	-2	1	0	1
889	1	42	1	1	0	1	0	1	1	3	63	5	5	1	5	3	3	61	4	4	4	1	0	0	0	0	0	-2	0	-2	-13	-1	-1	-1
890	1	46	2	3	0	1	1	1	3	1	54	4	5	5	4	3	3	47	3	4	4	0	0	-2	0	0	0	0	1	0	4	1	0	0
891	1	46	1	2	0	0	0	0	2	1	63	5	5	1	3	1	2	48	5	5	1	0	0	-11	0	0	1	1	2	0	5	-2	-2	1
892	2	41	1	4	0	0	0	0	2	2	58	4	4	2	1	2	2	53	4	4	2	0	0	-4	0	0	0	1	0	0	8	0	0	-1
893	1	50	1	4	1	1	0	0	4	3	45	3	3	3	3	3	5	45	3	3	3	0	0	0	0	0	0	0	0	-1	0	0	0	0
894	2	44	2	2	1	1	1	1	4	3	44	3	3	3	2	5	4	45	3	3	3	0	1	-3	0	-1	2	1	-2	0	-2	-1	0	0
895	1	49	2	2	0	0	1	1	3	4	39	3	3	3	4	4	3	35	2	5	4	0	1	10	0	0	0	1	1	1	0	1	-2	0
896	2	45	1	2	1	1	1	1	3	4	61	5	5	3	5	3	5	57	4	4	4	2	1	6	0	0	2	0	2	-1	5	1	-1	0
897	2	35	1	2	0	0	1	0	4	4	54	3	3	3	4	4	3	54	2	3	4	0	-1	3	0	1	0	-1	-2	0	-3	-1	0	0
898	2	40	1	4	0	0	0	0	3	3	46	3	3	3	3	4	4	41	3	3	3	0	0	-1	0	0	0	0	-1	-1	4	0	1	0
899	2	49	2	2	0	0	1	0	5	3	62	4	3	3	3	5	4	59	4	3	3	0	-2	3	1	2	0	0	-1	1	1	1	0	1
900	2	37	1	1	0	0	1	1	2	3	53	3	3	3	5	3	2	55	4	4	4	1	0	1	0	0	0	0	0	0	3	0	0	0
901	1	53	2	1	0	1	1	1	3	3	45	3	3	3	3	3	3	45	3	3	3	0	0	0	0	0	0	0	0	0	0	0	0	0
902	1	48	1	2	1	1	0	1	4	3	37	2	3	4	4	4	4	38	2	3	3	0	1	4	0	0	-1	-1	0	0	6	0	0	1
903	1	48	1	3	1	1	0	0	3	2	53	4	4	2	3	2	4	45	5	5	3	0	0	-2	0	0	0	-1	0	-1	7	-1	-1	-1
904	2	42	2	2	1	1	0	0	2	3	50	3	3	4	2	4	4	42	5	4	1	1	-1	-2	1	0	-1	2	0	-1	1	-2	-2	2
905	2	44	2	2	0	0	1	1	3	3	56	4	4	4	4	4	2	48	1	3	2	1	0	-1	-2	-1	0	1	0	2	3	3	1	2
906	1	39	1	4	0	0	0	0	3	3	50	3	2	4	3	4	3	49	4	2	3	0	0	-6	1	0	0	1	0	0	-7	-2	1	1
907	2	34	1	4	0	0	1	1	3	3	45	3	3	3	5	5	4	44	3	1	3	0	0	0	0	0	0	-1	-1	-1	2	-1	1	1
908	2	38	1	1	0	0	1	1	3	3	49	3	4	4	5	3	3	57	5	4	3	0	0	1	0	-1	0	0	0	0	-3	-1	0	0
909	2	45	1	2	0	0	1	1	3	3	45	3	3	3	4	3	3	48	3	4	4	0	0	0	0	0	0	0	0	0	-1	0	-1	0
910	2	33	2	2	0	0	0	0	3	5	51	3	3	5	5	3	3	46	3	3	3	0	0	-2	-2	1	-2	0	0	1	2	1	1	-1
911	1	48	2	2	0	0	0	0	2	1	55	4	3	3	4	4	3	56	4	4	3	1	0	0	0	0	0	0	-1	0	-2	-1	-1	0
912	2	46	2	2	0	1	0	0	1	1	63	4	5	3	4	2	1	62	4	4	4	0	0	0	1	0	0	0	0	0	-5	1	1	-3
913	2	41	2	2	0	1	1	1	1	1	59	5	5	1	5	3	3	49	2	1	5	0	0	4	0	0	4	0	0	0	10	3	4	0
914	1	43	2	3	0	0	0	0	4	3	35	2	2	4	4	4	4	42	3	2	3	0	1	10	0	1	-1	0	-1	-1	0	0	1	0
915	2	41	2	2	0	0	0	1	2	1	51	3	2	5	4	4	2	44	4	2	3	-1	2	-2	0	1	-3	0	-1	2	-2	0	2	1
916	1	59	1	4	1	1	1	1	3	3	45	3	3	3	4	3	3	46	3	3	4	0	0	0	0	0	0	0	0	0	-1	0	0	-1
917	1	46	1	3	0	0	0	0	3	2	43	3	3	5	4	5	5	44	3	3	4	0	1	-1	0	-1	0	1	0	0	-2	0	0	1
918	2	49	1	4	0	0	1	0	3	2	47	3	3	3	3	4	3	53	4	4	3	0	0	0	0	0	0	0	-1	1	-1	0	0	0
919	1	45	2	1	0	0	1	1	1	1	50	3	4	4	4	2	2	47	2	2	3	0	0	-1	0	0	0	0	2	-1	-3	0	0	0
920	1	46	2	4	0	1	1	1	3	4	68	5	5	1	5	5	3	60	5	5	3	0	0	-5	0	0	2	0	0	0	6	0	0	0
921	2	40	2	2	0	0	1	0	1	1	48	3	5	3	5	2	3	58	5	5	1	0	0	-1	0	0	0	-1	-1	-1	-5	0	0	0
922	2	39	2	2	0	0	0	0	3	3	41	3	2	3	3	3	3	44	3	2	3	0	0	3	0	1	1	0	1	-2	-3	-1	0	1
923	2	39	1	1	0	0	0	0	5	1	40	1	3	2	4	3	3	59	3	3	2	-1	2	-7	1	1	1	0	1	0	0	0	2	0
924	1	52	1	4	0	1	1	0	3	2	45	3	3	4	3	3	2	67	3	4	5	-1	2	1	0	0	0	-1	0	1	0	-1	1	0
925	2	47	1	1	1	1	0	0	4	4	54	4	4	4	4	4	4	53	2	3	4	0	0	1	0	0	-1	0	0	0	0	2	0	0
926	2	43	1	2	0	0	1	1	3	2	56	3	3	3	4	4	3	57	4	3	3	0	0	-3	0	-1	0	0	0	1	-2	0	-1	0
927	2	37	1	4	0	0	1	1	3	2	47	3	3	3	4	3	3	55	4	4	3	0	0	1	0	0	0	-1	0	0	-5	-1	-1	0
928	2	52	1	4	0	0	1	0	1	2	46	4	3	3	3	3	3	53	4	3	3	0	0	-1	0	0	0	0	0	0	-2	-1	0	0
929	1	41	1	4	0	1	1	1	4	4	44	3	3	3	5	3	4	49	4	3	3	0	0	0	0	0	0	0	0	0	2	-1	1	0
930	2	43	1	2	0	0	1	0	4	4	52	4	3	4	4	3	3	71	5	3	3	-1	0	4	0	1	0	0	1	0	-4	0	2	1
931	1	38	1	3	0	0	0	0	3	3	45	3	3	3	4	3	3	45	3	3	3	0	0	0	0	0	0	-1	0	0	0	0	0	0
932	2	52	1	4	0	0	1	1	3	3	45	3	3	3	3	3	3	45	3	3	3	0	0	0	0	0	0	0	0	0	0	0	0	0
933	2	46	1	2	0	1	0	0	2	2	45	3	3	5	5	3	4	54	3	3	5	1	1	0	0	0	0	0	1	0	3	0	-1	0
934	1	61	1	3	1	1	0	0	4	4	54	3	3	3	3	3	4	49	3	3	4	0	0	-4	0	1	1	1	0	0	-1	0	1	0
935	1	52	1	4	0	0	0	0	3	3	51	3	4	3	5	5	3	47	2	3	3	0	0	1	0	0	1	0	0	0	-2	0	1	0
936	2	47	1	1	0	0	1	1	3	2	51	4	4	2	3	4	5	65	5	5	4	0	0	2	0	0	0	0	0	-2	1	0	0	0
937	2	40	1	1	0	1	0	1	3	3	55	3	5	3	5	4	3	58	4	5	3	0	0	1	0	-2	0	0	1	0	-4	-1	0	2
938	1	43	1	4	1	1	0	0	4	4	48	3	3	4	4	4	4	51	3	3	3	0	0	0	0	2	0	0	0	0	1	0	1	0
939	1	46	1	1	0	0	0	0	3	3	45	3	3	3	3	3	3	45	3	3	3	0	0	0	0	0	0	0	0	0	0	0	0	0
940	1	53	1	1	1	1	0	0	5	3	44	3	3	3	3	3	5	44	3	3	3	0	0	1	0	0	0	-1	0	0	1	0	0	0
941	2	40	1	1	0	1	1	1	3	3	39	3	4	4	5	5	3	51	3	2	4	0	0	3	-1	0	0	0	0	0	-3	-1	1	0
942	2	44	1	1	0	0	1	1	2	3	57	4	4	3	5	3	4	51	3	4	4	1	0	-2	0	0	1	0	0	-2	2	1	-2	1
943	2	41	1	2	0	0	0	0	1	3	50	4	2	3	3	2	1	67	5	5	1	0	0	1	0	2	-1	-1	1	0	-9	-2	-1	2
944	1	51	2	1	0	1	0	0	2	3	49	3	3	5	3	3	5	56	3	3	4	0	0	-6	0	0	0	0	0	0	-9	0	0	0
945	2	46	1	4	0	1	1	1	2	3	62	5	5	5	5	5	3	69	5	5	5	0	0	8	0	0	0	0	0	1	-1	0	0	0
946	1	44	1	2	0	0	0	0	5	5	61	5	5	5	4	5	5	62	5	5	5	-2	0	-18	-2	-2	0	1	0	-2	-15	-2	-2	0
947	1	49	2	1	0	0	0	0	3	3	56	4	4	4	3	3	4	53	4	4	4	0	-1	-2	0	0	0	1	1	0	1	0	0	0
948	1	45	2	1	0	1	1	1	5	5	48	2	5	4	4	5	5	56	5	5	5	0	0	-1	2	0	1	1	0	0	-15	-4	0	0
949	1	44	2	3	1	1	0	0	3	3	45	3	3	3	3	3	3	47	3	3	3	0	0	0	0	0	0	0	0	0	-2	0	0	0
950	1	42	1	2	1	1	1	1	3	4	45	3	3	3	4	4	3	42	3	4	3	0	-1	0	0	0	0	0	-1	0	3	0	-1	0
951	1	50	1	3	0	0	0	0	3	2	42	3	3	3	5	4	3	49	3	3	3	0	-1	3	0	0	0	0	0	0	10	0	0	0
952	1	45	1	2	0	1	1	0	3	4	45	3	3	3	4	3	3	53	3	3	3	0	0	0	0	0	0	0	-1	0	-1	0	0	0
953	1	48	2	4	0	1	0	0	3	2	48	3	3	3	3	2	5	45	3	3	3	0	0	-1	0	0	0	0	0	0	2	2	-1	0
954	1	49	2	2	1	1	0	0	1	2	51	3	3	3	3	2	2	50	4	3	4	1	0	4	0	0	0	1	1	0	-1	-2	0	0
955	2	48	1	2	1	1	1	0	3	3	52	3	4	5	5	3	5	58	5	5	5	0	0	6	2	1	0	0	0	0	-2	0	0	0
956	1	48	2	2	0	0	1	1	5	5	44	3	3	4	5	4	4	44	3	3	3	-2	0	-13	-2	-1	1	-1	1	1	-12	-1	-1	2
957	1	59	1	3	1	1	0	0	2	2	48	3	2	3	5	3	5	51	4	3	4	0	0	1	0	0	1	-1	0	-1	5	-1	0	-1
958	1	46	2	2	0	1	1	1	2	2	53	4	4	3	4	3	3	56	4	3	3	0	0	0	0	-1	0	0	0	0	-3	0	0	0
959	1	47	1	4	1	1	1	0	3	3	50	3	3	3	3	3	3	43	4	4	3	1	1	-12	-1	-1	0	0	1	1	-5	-2	-1	0
960	2	43	1	1	0	0	0	0	4	2	55	2	3	4	5	4	4	43	3	2	3	0	0	-3	1	-1	0	0	0	0	0	0	0	0
961	2	42	1	4	0	0	0	0	3	3	46	3	3	4	4	4	4	49	3	4	4	0	0	0	0	0	0	0	0	-1	-5	0	-1	0
962	2	46	1	1	0	0	1	1	3	3	66	5	5	5	3	3	5	64	5	5	4	0	0	-1	0	0	0	0	0	0	0	0	0	1
963	2	44	1	4	0	0	0	0	1	5	56	3	4	3	5	5	2	59	1	5	3	3	0	-1	2	1	2	0	0	3	2	2	-1	-1
964	1	60	2	4	0	1	0	1	3	3	45	1	4	4	4	2	3	44	3	3	4	0	1	-3	2	0	0	1	3	0	-1	-1	1	0
965	1	47	1	2	0	0	0	0	2	1	62	5	5	2	2	2	1	62	5	5	1	1	2	-11	-2	-2	0	1	0	1	-13	0	-1	2
966	2	45	1	1	0	0	1	1	5	4	49	3	4	2	1	4	5	58	5	5	1	0	-1	2	0	0	-1	0	-2	0	-4	0	-2	0
967	1	48	2	1	1	1	0	0	2	2	48	3	4	3	2	2	3	54	4	4	3	0	0	2	0	-1	0	1	1	0	-1	-1	-1	0
968	2	47	1	1	0	0	0	0	3	3	47	3	3	3	3	3	4	47	3	3	3	0	0	-5	0	0	0	0	0	0	-4	1	0	0
969	1	47	1	4	0	1	1	1	4	4	46	3	3	3	4	4	4	54	5	4	3	0	0	0	0	0	0	0	0	0	-4	-1	0	0
970	2	34	1	1	0	0	1	1	3	3	44	3	3	3	3	3	3	43	3	2	3	0	0	1	0	0	1	0	0	0	1	-1	1	-1
971	1	43	2	3	1	1	0	0	2	2	51	3	3	3	3	3	3	55	4	4	4	0	0	2	0	0	0	0	0	0	-1	0	-1	-1
972	1	40	1	1	0	0	1	1	3	3	43	3	3	3	2	3	2	45	3	4	3	0	0	2	1	0	0	1	0	1	-3	0	-1	0
973	2	43	1	1	1	1	1	1	3	4	48	3	4	4	4	3	3	54	4	5	4	1	0	3	0	0	0	0	0	0	1	0	0	0
974	2	47	1	1	0	0	1	1	5	4	44	3	3	3	4	5	5	48	2	3	4	-1	0	0	0	0	0	0	-2	-1	-8	0	1	0
975	1	48	2	3	0	0	0	0	1	1	53	4	3	4	4	2	4	53	3	3	4	0	0	0	-1	0	0	0	0	-2	5	0	0	0
976	1	43	2	1	0	0	1	1	3	3	47	3	2	3	4	4	5	54	4	2	3	0	0	-3	0	1	0	0	-1	-1	-3	-1	0	1
977	2	39	1	4	1	1	1	1	1	1	72	5	5	4	4	2	2	67	5	5	4	1	1	-3	0	0	0	0	3	1	2	0	0	0
978	2	46	1	4	0	0	0	0	3	3	48	3	3	3	4	3	3	52	3	3	3	0	0	3	0	0	0	-1	0	0	-7	0	0	0
979	2	31	1	4	0	0	0	0	2	2	45	1	3	4	5	3	5	47	1	3	3	0	0	-5	0	0	0	0	0	0	-1	0	0	0
980	1	48	1	2	0	1	1	0	3	4	45	3	3	3	4	4	4	71	5	5	5	2	-1	0	0	0	0	-1	-1	0	0	0	0	0
981	2	43	1	1	0	1	0	0	5	4	41	3	3	3	5	5	5	43	3	3	3	-2	1	-5	0	-1	0	0	0	-1	5	0	-1	0
982	2	46	1	4	0	1	0	0	4	1	59	5	5	5	5	3	5	60	5	5	5	0	0	4	0	0	0	0	0	-1	3	0	0	0
983	2	45	1	1	0	0	0	1	5	3	59	5	5	1	5	5	5	62	5	5	4	0	0	-7	0	0	0	0	0	0	2	0	-1	0
984	2	42	1	1	0	1	1	1	5	5	67	5	3	3	5	5	3	53	3	5	4	0	0	-2	0	0	0	0	0	0	7	2	0	1
985	1	43	2	2	0	1	0	0	3	4	47	3	3	3	5	5	3	51	4	3	3	1	0	-2	0	0	0	0	0	1	-6	-1	0	0
986	1	50	1	4	1	1	0	0	3	3	46	3	3	3	5	3	5	46	1	2	4	0	-1	1	-2	1	0	0	0	-1	2	0	2	-1
987	2	44	1	4	0	1	1	1	1	4	46	3	5	5	5	5	5	43	3	4	5	3	1	2	2	0	0	0	0	0	2	1	1	0
988	1	61	1	3	0	0	1	1	4	4	47	3	3	4	4	2	4	48	3	3	3	0	-1	-1	0	0	-2	-1	1	0	-3	1	1	1
989	2	43	1	1	0	0	1	1	2	5	61	5	5	1	5	5	4	52	3	4	4	0	0	3	0	0	0	0	0	1	1	2	1	-3
990	1	45	1	4	1	1	0	0	3	3	45	3	3	3	3	3	3	46	3	3	3	0	0	0	0	0	0	0	0	0	-1	0	0	0
991	2	45	1	1	0	1	1	1	5	5	49	5	5	5	5	5	5	41	5	5	4	0	0	0	0	0	0	0	0	0	4	0	0	1
992	2	52	1	1	0	0	1	0	3	3	48	3	3	3	4	3	5	62	5	3	3	-1	-1	-1	0	0	0	-1	0	0	-2	0	2	0
993	1	46	1	3	0	1	0	0	5	5	45	3	3	3	3	3	5	44	3	3	3	-2	0	-1	0	0	0	0	0	-2	1	0	0	0
994	1	51	1	1	1	1	1	1	4	4	44	3	3	3	5	5	5	43	3	5	3	-1	-1	1	0	0	0	-2	-2	-1	3	0	-2	0
995	1	36	2	2	0	0	0	0	1	3	45	3	3	3	5	3	4	52	4	3	4	0	0	0	0	0	0	0	0	0	3	-1	0	-1
996	2	34	1	1	0	0	1	1	3	3	42	3	3	3	3	3	4	56	2	3	4	0	-1	7	0	0	1	1	1	0	-8	1	0	0
997	1	36	1	1	0	0	0	1	3	2	45	3	4	3	2	3	4	49	3	4	3	1	1	2	0	-2	0	1	-1	0	-3	0	-1	1
998	1	49	2	1	0	1	1	1	3	3	45	3	3	3	4	3	5	39	3	3	4	0	0	0	0	0	0	-1	0	0	0	0	0	0
999	1	50	1	1	0	0	1	1	2	3	45	3	3	3	3	3	4	45	3	3	3	0	0	0	0	0	0	0	0	-1	0	0	0	0
1000	2	40	1	1	0	0	1	1	4	3	45	3	3	3	3	3	4	45	3	3	3	-1	0	0	0	0	0	0	0	-1	0	0	0	0
1001	1	49	2	4	0	0	1	0	2	1	39	4	5	3	5	2	4	57	4	5	3	1	2	13	1	0	1	0	3	-1	1	0	-1	1
1002	1	42	2	2	0	1	1	1	3	3	45	3	3	3	3	3	3	49	3	3	3	0	0	0	0	0	0	0	0	0	-4	0	0	0
1003	2	40	1	1	0	0	1	1	3	3	45	3	3	3	3	3	3	45	3	3	3	0	0	0	0	0	0	0	0	0	0	0	0	0
1004	1	48	1	1	0	1	1	0	3	3	45	3	3	3	3	3	3	45	3	3	3	0	0	0	0	0	0	0	0	0	0	0	0	0
1005	1	46	1	3	1	1	0	0	5	5	57	5	5	3	5	5	5	67	5	5	4	0	0	3	0	0	1	0	0	0	-6	0	0	1
1006	1	47	2	1	0	1	1	1	3	4	46	4	3	3	4	5	5	53	5	3	3	0	0	0	-1	0	0	0	0	0	-5	-1	0	0
1007	1	42	1	1	0	1	0	0	3	2	65	5	5	3	4	3	3	65	5	3	4	0	0	0	0	0	0	0	1	0	-4	0	2	0
1008	1	44	2	4	0	0	1	1	3	3	68	5	5	3	5	5	3	56	5	5	3	1	1	7	0	0	0	0	0	2	6	0	0	-1
1009	1	46	2	2	1	1	0	0	3	3	45	3	3	3	4	3	3	44	3	3	4	0	0	0	0	0	0	-1	0	0	1	0	0	0
1010	1	54	1	1	0	1	1	1	3	4	42	3	2	4	5	5	5	55	3	3	4	0	0	3	0	0	0	0	0	0	-3	0	0	1
1011	1	44	2	4	0	1	1	0	2	3	42	3	3	3	4	3	4	41	2	3	3	1	0	3	0	0	0	-1	0	0	1	1	0	0
1012	1	47	2	4	0	1	1	1	3	5	54	3	3	4	5	5	5	65	5	5	4	2	0	-1	0	0	-1	0	0	0	-3	0	-1	1
1013	1	47	1	3	0	0	0	0	3	3	45	3	3	3	3	3	4	67	5	3	5	0	0	0	0	0	0	0	0	0	1	0	2	0
1014	1	48	1	1	0	0	0	1	3	3	46	3	3	3	3	4	4	43	4	2	4	1	0	-2	0	0	0	0	0	0	2	-1	1	-1
1015	1	46	1	2	0	0	0	0	5	3	44	3	3	3	3	3	4	57	3	4	3	-2	-1	9	1	0	-1	-1	0	0	-6	0	0	0
1016	1	52	2	4	0	0	0	0	3	3	46	3	3	3	4	3	3	40	3	3	3	0	0	-1	0	1	0	0	1	0	8	0	1	0
1017	1	49	1	2	1	1	1	1	3	3	44	3	3	3	4	3	4	55	3	4	3	1	0	2	0	0	0	0	1	-1	-9	0	-1	0
1018	1	53	2	1	0	1	1	1	2	3	45	3	3	3	3	3	3	60	4	4	4	1	0	0	1	0	0	0	0	0	-8	-1	0	0
1019	1	52	1	1	0	1	1	0	3	3	50	5	5	5	5	4	4	44	4	4	5	0	0	7	0	0	0	0	0	0	2	-1	1	0
1020	1	46	1	1	1	1	1	1	3	3	58	5	2	5	5	5	5	61	5	2	4	1	0	-10	-3	0	-1	0	0	-1	1	-1	2	1
1021	1	48	1	3	0	1	0	0	3	1	63	5	5	1	5	3	3	57	3	3	3	0	2	0	0	0	0	0	0	0	-6	0	0	-2
1022	1	46	2	1	0	0	1	1	3	2	44	3	3	4	3	4	3	48	4	5	4	0	0	-1	0	0	0	1	0	0	-5	0	-1	0
1023	1	48	1	1	0	1	1	0	3	3	45	3	3	3	4	2	4	43	3	3	3	0	0	0	0	0	0	0	1	0	0	0	0	0
1024	1	45	1	1	1	1	1	1	4	5	56	5	5	5	5	5	4	60	3	3	4	-3	0	2	0	0	0	0	0	-1	-4	2	-2	1
1025	1	45	1	3	0	0	0	0	5	4	31	1	2	5	4	5	3	30	2	2	5	0	1	18	2	0	-3	0	-2	1	5	0	0	-2
1026	1	40	1	3	0	0	1	1	2	2	64	5	5	5	5	5	4	55	5	2	5	2	-1	3	0	0	0	0	0	0	5	0	2	0
1027	1	54	2	4	0	0	0	1	3	3	65	5	5	4	3	3	5	55	5	5	3	1	0	-4	-3	0	-1	0	0	-2	-6	-2	-2	0
1028	1	54	1	3	0	1	1	1	3	3	45	3	3	3	3	4	3	52	5	5	4	0	0	0	0	0	0	0	0	0	2	0	0	0
1029	1	39	1	3	0	0	0	0	4	4	60	5	5	1	4	4	4	54	4	4	2	0	0	1	0	0	0	0	1	0	9	1	1	-1
1030	1	44	1	1	0	0	1	1	3	3	47	3	3	5	5	3	3	45	3	3	1	0	-2	20	2	2	0	0	-2	0	22	2	2	4
1031	1	44	1	1	0	0	1	1	3	3	45	3	3	3	5	3	5	36	2	3	4	0	0	0	0	0	0	0	0	0	1	1	0	0
1032	1	69	2	1	0	1	1	1	2	4	53	5	5	5	5	4	5	53	5	5	5	0	0	5	0	0	0	0	0	-2	3	0	0	0
1033	1	47	2	1	1	1	1	1	3	3	37	3	3	3	4	4	5	42	3	3	4	2	0	1	0	-1	0	-1	0	0	0	0	0	-1
1034	1	39	2	1	1	1	1	1	3	4	64	4	5	5	4	4	4	62	4	5	4	0	1	0	0	0	0	0	1	0	-1	1	0	1
1035	1	47	1	1	0	0	1	1	3	3	45	3	3	3	4	4	3	49	3	3	3	0	0	-2	0	0	0	0	0	1	-2	0	0	0
1036	1	42	1	3	0	0	0	0	3	2	45	3	3	3	4	4	4	54	2	3	3	0	1	4	0	0	0	0	0	0	-2	1	0	0
1037	1	43	1	3	0	0	0	1	3	3	45	3	3	3	3	3	4	29	1	1	5	1	0	1	0	0	0	1	0	-1	18	2	2	-2
1038	1	38	2	4	0	0	0	0	1	1	50	3	3	3	5	3	3	42	3	3	2	0	1	2	1	2	0	-1	1	-2	4	1	1	-1
1039	1	43	2	4	1	1	0	0	2	3	47	3	3	3	4	4	4	54	3	2	4	1	0	-2	0	0	0	0	-1	0	-6	-1	0	0
1040	1	57	2	1	1	1	1	1	3	4	46	3	4	4	5	3	2	48	5	5	4	0	0	-2	0	-2	0	0	0	0	-2	-1	-1	0
1041	1	45	1	3	0	1	0	0	4	4	50	3	3	3	4	4	3	58	4	4	3	0	0	-5	0	0	0	0	0	0	0	0	0	0
1042	1	49	1	2	0	1	1	1	4	3	45	3	3	3	4	4	3	45	3	3	4	-1	1	0	0	0	0	0	0	1	2	0	0	0
1043	1	52	1	1	0	1	1	1	3	3	45	3	3	4	4	3	4	46	3	3	4	0	0	0	0	0	0	-1	0	0	-1	0	0	0
1044	1	45	2	2	0	0	1	1	4	5	43	2	2	4	4	4	4	55	2	2	4	-1	-1	-1	0	0	0	0	0	-1	-11	0	0	0
1045	1	41	2	1	0	1	1	0	2	4	55	5	5	3	4	4	3	56	5	5	4	1	0	3	0	0	0	0	0	1	6	0	0	0
1046	1	45	1	3	1	1	1	0	3	3	49	5	5	3	5	4	5	66	5	5	3	0	0	0	0	0	-2	0	-1	-1	-2	0	0	-2
1047	1	56	1	1	0	0	1	1	2	2	56	3	5	3	4	3	2	56	4	4	3	0	0	1	1	-1	-1	0	0	0	3	0	0	-1
1048	1	44	2	2	1	1	0	0	3	3	45	3	3	3	3	3	3	45	3	3	3	0	0	0	0	0	0	0	0	0	0	0	0	0
1049	1	44	1	1	0	0	1	1	3	4	54	5	5	5	5	3	5	60	5	5	5	0	0	0	0	0	0	0	0	-1	-2	0	0	0
1050	1	46	1	1	0	1	1	1	4	5	54	5	4	2	5	5	4	65	5	3	5	0	0	8	-1	0	2	0	0	1	2	0	2	0
1051	1	44	1	2	0	1	1	0	4	3	41	3	2	3	3	4	4	44	3	4	3	0	0	6	0	2	0	0	0	-1	2	-1	-1	1
1052	1	48	2	1	1	1	0	0	4	3	70	5	5	5	4	5	3	49	3	3	5	-1	0	1	0	0	0	0	-1	2	16	2	2	0
1053	1	52	1	2	1	1	1	1	3	3	45	3	4	4	4	4	3	50	4	3	4	1	0	2	0	0	0	0	0	0	-5	-1	1	0
1054	1	44	1	2	0	0	0	0	3	2	48	3	3	3	3	3	3	42	3	3	4	0	1	-3	0	0	0	0	0	0	4	0	0	-1
1055	1	48	2	4	0	1	0	0	2	4	63	5	5	5	5	4	3	52	3	4	4	1	0	1	0	0	0	0	0	0	-8	0	-1	1
1056	1	50	1	2	0	0	1	0	3	4	47	3	3	3	3	3	5	51	3	3	3	-1	-1	2	0	0	0	-1	0	-1	-7	0	0	0
1057	1	39	1	2	1	1	1	1	5	5	60	4	5	3	5	5	4	55	3	4	3	0	0	4	1	-1	0	0	0	1	-5	0	0	0
1058	1	47	2	2	0	1	0	0	2	2	43	5	5	3	4	3	2	47	4	5	3	0	0	6	-2	-2	-1	0	-1	2	9	1	0	0
1059	1	46	2	4	0	0	1	1	4	4	61	5	5	5	2	5	5	55	4	4	3	0	0	3	0	0	0	-1	0	0	2	1	1	0
1060	1	47	2	4	0	0	0	0	2	1	62	5	5	1	2	1	2	63	5	5	1	0	0	-2	0	-1	0	0	0	0	-3	-1	0	0
1061	1	45	2	2	0	0	1	1	3	1	61	5	5	5	5	5	3	53	4	4	3	1	1	12	0	0	0	0	0	0	13	0	0	-1
1062	1	40	2	4	0	0	0	0	2	2	37	2	2	5	4	5	5	57	5	2	4	2	2	10	2	2	0	0	-1	0	-14	-3	2	0
1063	1	40	1	2	1	1	0	0	3	3	45	3	3	3	4	4	3	43	3	3	4	0	0	0	0	0	1	0	0	1	1	0	0	0
1064	1	46	1	2	0	1	1	1	3	3	71	5	5	5	5	5	3	63	5	5	5	0	0	0	0	0	0	0	0	0	3	0	0	0
1065	1	44	1	2	0	1	1	1	2	3	44	3	3	3	4	4	3	63	4	4	4	1	0	1	0	0	0	0	0	0	-10	-1	-1	-1
1066	1	35	2	4	1	1	0	0	5	5	53	5	5	5	4	4	4	53	5	5	5	0	0	2	0	0	0	0	0	1	0	0	0	0
1067	1	48	2	2	0	1	0	0	3	3	49	4	5	5	5	4	3	48	3	4	4	0	1	2	0	0	0	0	1	0	2	1	0	0
1068	1	49	1	2	0	0	1	1	3	3	45	3	3	3	3	3	3	47	3	3	3	0	-2	1	0	0	0	2	0	0	-1	0	0	0
1069	1	46	1	2	0	1	1	1	2	2	44	3	5	3	5	2	2	39	2	4	4	3	2	6	0	-1	2	0	3	2	1	-1	0	0
1070	1	42	2	4	0	1	1	1	1	2	55	4	3	4	3	3	3	56	5	5	4	1	0	-9	-1	0	-1	-1	-1	0	4	0	0	0
1071	1	47	2	2	0	1	1	1	5	4	63	5	5	3	5	4	5	62	5	5	2	0	1	0	0	0	0	0	0	0	2	0	0	1
1072	1	53	2	4	1	1	1	0	3	4	45	3	3	2	3	3	3	49	4	4	3	0	0	0	0	0	1	1	1	1	-4	-1	-1	1
1073	1	43	2	4	1	1	0	0	3	5	45	3	5	3	5	5	5	55	3	3	4	0	0	8	2	0	0	0	0	-1	-3	2	2	0
1074	1	46	2	4	0	0	0	1	3	3	46	3	3	4	3	3	4	42	3	5	3	-1	-1	-2	0	0	0	0	0	-2	5	0	-2	0
1075	1	45	2	2	0	0	0	0	3	3	44	3	3	3	2	3	3	45	3	3	3	0	1	1	0	0	0	0	0	0	0	0	0	0
1076	1	45	2	4	1	1	0	0	3	3	46	2	3	3	3	3	4	43	4	2	3	0	1	-3	1	-1	0	0	0	-1	1	-1	0	0
1077	1	42	2	4	0	0	0	1	3	3	53	4	4	2	3	4	3	46	3	3	4	0	0	-1	-1	-2	1	1	-1	0	1	0	0	-1
1078	1	48	2	2	1	1	1	1	3	3	71	5	5	4	5	3	4	69	5	5	3	1	0	0	0	0	1	0	0	0	2	0	0	2
1079	1	34	2	4	0	0	0	0	3	2	47	3	3	3	4	3	4	55	3	4	3	-1	0	-2	0	0	0	0	0	-2	1	1	0	0
1080	1	53	2	2	0	1	1	1	3	3	41	3	3	3	4	3	5	58	5	3	5	1	0	5	1	0	1	0	1	0	2	0	0	0
1081	1	41	2	2	1	1	1	1	5	5	45	3	3	4	4	4	5	40	2	1	3	0	-1	-17	-1	-1	1	1	1	0	0	-1	2	2
1082	1	39	2	2	0	0	1	1	3	3	49	3	3	3	4	4	4	46	3	3	3	0	0	-2	0	0	0	-1	-1	-1	0	0	0	0
1083	1	45	2	4	0	0	0	0	3	3	41	3	3	3	3	2	3	46	3	3	4	0	0	-1	0	0	0	0	0	0	-4	0	0	-1
1084	1	53	2	4	0	0	0	0	2	2	53	4	2	4	5	4	2	51	2	2	4	0	0	2	0	0	0	0	0	0	1	2	0	0
1085	1	45	2	4	0	0	0	0	3	1	46	3	3	3	1	1	3	61	5	5	3	0	0	0	0	0	0	1	0	0	5	0	0	0
1086	1	45	2	4	0	1	0	0	3	3	45	2	3	3	3	3	3	43	3	3	3	1	0	0	1	0	0	0	1	1	2	0	0	0
1087	1	44	2	4	0	0	0	0	3	3	52	3	2	4	4	2	3	50	3	3	3	0	0	-4	1	1	-1	-1	1	0	2	0	0	0
1088	1	42	2	4	0	1	1	1	5	4	45	3	3	3	3	3	5	59	4	4	4	-2	0	0	0	2	0	0	0	0	0	0	1	0
1089	1	43	2	4	0	0	0	0	2	3	46	2	3	2	4	4	1	60	5	3	3	-1	0	-1	2	0	1	0	-1	2	-3	-1	1	-2
